# Supplementary material for: Mountain colonization precedes shifts away from bee pollination in Melastomataceae
Source: New Phytol. 2025 Jun 8;247(3):1474–92. doi: 10.1111/nph.70273 (PMC12222925; doi:10.1111/nph.70273)
Supplement: Supplementary file 2 — Table S1 GBIF occurrence points of the 333 species included in this study. [file NPH-247-1474-s002.xlsx]

## Sheet:   New-Phytologist-SI Tab. S1
New Phytologist Supporting Information
Article title: Mountain colonization precedes shifts away from bee pollination in Melastomataceae
Authors: Constantin Kopper, Jürg Schönenberger, Agnes S. Dellinger
Article acceptance date: 14 May 2025
Table S1: GBIF ccurrence points of the 333 species included in this study.

## Sheet: Tab.1_Occur.Points_Gbif_Clean
	species	wc2.1_30s_bio_1	wc2.1_30s_bio_10	wc2.1_30s_bio_11	wc2.1_30s_bio_12	wc2.1_30s_bio_13	wc2.1_30s_bio_14	wc2.1_30s_bio_15	wc2.1_30s_bio_16	wc2.1_30s_bio_17	wc2.1_30s_bio_18	wc2.1_30s_bio_19	wc2.1_30s_bio_2	wc2.1_30s_bio_3	wc2.1_30s_bio_4	wc2.1_30s_bio_5	wc2.1_30s_bio_6	wc2.1_30s_bio_7	wc2.1_30s_bio_8	wc2.1_30s_bio_9	Elevation
1	Acanthella sprucei	27.2833	28.3167	26.2167	2658	413	28	64.6596	1188	144	144	1150	10.45	79.1667	83.5119	34.8	21.6	13.2	26.3667	28.3167	131
2	Acanthella sprucei	27.525	28.7833	26.3167	2620	443	24	68.0279	1214	111	156	1214	10.2333	75.8025	97.1761	35.4	21.9	13.5	26.3167	28.4	100
3	Acanthella sprucei	26.8125	27.9667	25.7333	2696	373	29	53.5892	1085	195	233	1074	8.99167	74.3113	86.1585	33.5	21.4	12.1	26.15	27.55	170
4	Acanthella sprucei	26.7042	27.1	26.0833	2900	403	136	34.9011	1079	454	472	925	11.425	90.6746	43.5085	33.3	20.7	12.6	26.1333	27	161
5	Acanthella sprucei	25.5375	26.1	24.7333	3269	365	153	26.6472	1079	552	555	1009	9.10833	83.5627	55.5193	31.1	20.2	10.9	24.9167	25.95	215
6	Acanthella sprucei	26.9458	27.6	26.15	3370	466	101	45.004	1341	395	402	1252	11.3417	85.9217	59.0631	34	20.8	13.2	26.1833	27.4333	98
7	Acanthella sprucei	27.1333	28.4667	25.85	2636	436	30	68.8766	1189	117	150	1189	10.0333	74.8756	105.234	34.8	21.4	13.4	25.85	27.9833	105
8	Acanthella sprucei	25.7792	26.6	24.85	2981	375	81	37.9066	1067	382	387	1037	9.05833	80.1622	67.4691	31.7	20.4	11.3	25.1833	26.3333	293
9	Acanthella sprucei	25.9958	26.55	25.1333	2733	301	152	21.8358	856	486	562	765	8.89167	83.8837	59.2552	31.2	20.6	10.6	25.8167	26.4833	190
10	Acanthella sprucei	25.8333	26.4333	24.9333	2739	301	142	23.9787	865	462	537	799	8.91667	82.5617	61.9139	31.2	20.4	10.8	25.6667	26.3333	237
11	Acanthella sprucei	27.8708	29.4333	26.65	2525	348	16	54.7312	993	154	197	921	9.24167	70.0126	108.992	35.1	21.9	13.2	26.7	28.85	188
12	Acanthella sprucei	25.9583	26.75	25.05	3087	376	109	34.0996	1081	436	446	1021	9.05	80.8036	66.0177	31.8	20.6	11.2	25.35	26.5	224
13	Acanthella sprucei	27.8292	29.2	26.5833	2567	448	25	70.9378	1233	115	115	1233	10.1083	74.326	103.78	35.8	22.2	13.6	26.5833	29.2	71
14	Acanthella sprucei	25.775	26.3667	24.8833	2741	302	142	24.139	866	461	535	802	8.88333	83.0218	61.478	31.1	20.4	10.7	25.6	26.2833	251
15	Acanthella sprucei	25.6625	26.65	24.6	2668	347	66	42.3634	949	289	318	933	9.00833	76.3418	79.8044	31.8	20	11.8	25.05	26.3833	391
16	Acanthella sprucei	25.7333	26.7167	24.6667	2732	351	73	41.4026	977	309	345	957	9.15	76.8908	79.7534	31.9	20	11.9	25.1	26.45	359
17	Acanthella sprucei	25.8583	26.8167	24.85	2718	462	30	67.0498	1236	143	153	1236	10.3333	80.1034	78.4751	33.2	20.3	12.9	25	26.4833	440
18	Acanthella sprucei	27.8542	29.2333	26.5833	2675	448	36	71.7427	1304	126	126	1304	10.2417	74.215	104.696	35.9	22.1	13.8	26.5833	29.2333	78
19	Acanthella sprucei	25.5875	26.6	24.4833	2620	332	64	42.0274	925	274	317	914	9.09167	75.7639	82.2171	31.8	19.8	12	24.95	26.3167	409
20	Acanthella sprucei	25.8833	26.4833	25	2735	301	141	23.9915	863	461	536	796	8.9	83.1776	60.9893	31.2	20.5	10.7	25.7	26.4	227
21	Acanthella sprucei	26.7708	28.2833	25.5667	2829	420	18	53.8563	1098	223	223	1021	9.39167	70.614	106.61	34.1	20.8	13.3	26.2333	28.2833	394
22	Acanthella sprucei	25.6875	26.2833	24.8833	3256	373	140	30.2986	1111	503	523	1042	9.175	84.1743	56.6137	31.3	20.4	10.9	25.05	26.1333	203
23	Acanthella sprucei	26.3	26.9167	25.4	2716	300	142	23.3303	853	465	540	778	8.91667	82.5617	62.0484	31.7	20.9	10.8	26.1167	26.8333	132
24	Acanthella sprucei	26.9958	27.9	26.1333	2967	466	51	56.3281	1279	250	268	1279	9.79167	78.965	69.9824	34.2	21.8	12.4	26.1333	27.6667	97
25	Acanthella sprucei	27.1833	28.1167	26.2833	3088	458	79	51.027	1282	307	307	1276	10.15	79.2969	72.1215	34.6	21.8	12.8	26.4	28.1167	96
26	Acanthella sprucei	27.6375	29.1667	26.4167	2836	423	16	57.6813	1114	186	209	1060	9.625	70.2555	108.106	35.2	21.5	13.7	27.1333	28.6167	227
27	Acanthella sprucei	27.3625	28.2833	26.4333	3035	457	59	51.8083	1231	280	292	1221	10.3583	80.2971	73.4886	34.7	21.8	12.9	26.5	28.1	87
28	Acanthella sprucei	27.2458	28.1333	26.3167	3233	461	73	51.799	1339	301	322	1304	10.425	80.8139	71.778	34.4	21.5	12.9	26.4	27.9333	87
29	Acanthella sprucei	26.6917	27.5333	25.8333	3182	456	89	47.968	1278	322	352	1238	10.0333	81.5718	66.3268	33.6	21.3	12.3	25.95	27.3167	99
30	Acanthella sprucei	26.8125	27.7	25.9333	3062	457	101	51.0742	1276	316	316	1276	10.0583	80.4667	69.3189	33.9	21.4	12.5	25.9333	27.7	122
31	Acanthella sprucei	26.95	28.45	25.75	2668	369	18	54.3212	1046	191	216	1043	9.3	70.4545	106.13	34.2	21	13.2	26.4	27.9333	345
32	Acanthella sprucei	27.175	28.7333	25.95	2864	425	17	54.5786	1115	224	228	1023	9.43333	69.8766	109.285	34.6	21.1	13.5	26.6667	28.1833	333
33	Acanthella sprucei	27.1375	28.0833	26.25	3071	462	58	55.2368	1315	269	280	1298	10.125	79.1016	72.1465	34.5	21.7	12.8	26.35	27.85	103
34	Acanthella sprucei	27.125	28.6667	25.7	2377	447	28	73.7383	1226	124	124	1226	9.9	72.7941	119.744	35	21.4	13.6	25.7	28.6667	194
35	Acanthella sprucei	26.8292	28.35	25.6167	2707	376	17	54.9096	1064	185	213	989	9.425	70.3358	107.29	34.2	20.8	13.4	26.3	27.8167	388
36	Acanthella sprucei	25.6792	26.7333	24.6667	2847	385	35	49.7772	1105	255	256	1105	8.89167	76.6523	79.357	32	20.4	11.6	24.6667	26.35	385
37	Acanthella sprucei	26.9	28.4333	25.6667	2839	422	16	54.8694	1088	223	226	1030	9.41667	70.2736	108.355	34.3	20.9	13.4	26.3667	27.8833	376
38	Acanthella sprucei	27.9	29.4833	26.6667	2690	378	16	55.4735	1055	178	208	984	9.45	70	111.09	35.3	21.8	13.5	26.7	28.9167	196
39	Acanthella sprucei	27.8417	29.2	26.5667	2597	454	25	70.4081	1219	110	110	1219	10.2	74.4526	104.225	35.9	22.2	13.7	26.5667	29.2	75
40	Acanthella sprucei	27.75	29.1333	26.4667	2527	429	21	70.4707	1196	114	114	1196	10.2333	73.6211	105.227	35.9	22	13.9	26.4667	29.1333	104
41	Acanthella sprucei	27.8375	29.4333	26.6	2751	397	15	57.1355	1077	159	204	1032	9.50833	69.9142	111.582	35.3	21.7	13.6	26.6333	28.85	215
42	Acanthella sprucei	27.8458	29.45	26.6167	2751	388	13	56.4401	1086	176	207	1022	9.575	69.8905	111.975	35.4	21.7	13.7	27.3667	28.8333	215
43	Acanthella sprucei	27.8292	29.4	26.6	2769	405	14	57.5592	1102	172	201	1048	9.55833	69.7689	110.792	35.4	21.7	13.7	26.6333	28.8167	217
44	Acanthella sprucei	27.675	29.2833	26.4167	2870	430	16	56.9348	1123	207	223	1052	9.5	69.8529	112.725	35.2	21.6	13.6	27.15	28.7	252
45	Acanthella sprucei	26.9792	27.8833	26.1167	3001	457	56	55.5582	1300	266	278	1273	9.75833	78.6962	69.9824	34.2	21.8	12.4	26.2333	27.6667	102
46	Acanthella sprucei	27.4875	29.0833	26.25	2873	427	15	55.6983	1120	223	228	1031	9.475	69.6691	111.582	35	21.4	13.6	26.9833	28.5	282
47	Acanthella sprucei	26.2958	27.0667	25.45	3199	431	85	42.6873	1228	373	388	1182	9.99167	82.5757	63.262	32.9	20.8	12.1	25.5833	26.85	135
48	Acanthella sprucei	27.975	29.55	26.75	2513	334	15	55.4801	982	150	181	894	9.45	70	110.114	35.4	21.9	13.5	27.5	28.95	186
49	Acanthella sprucei	26.9875	27.9	26.1167	3054	458	63	53.5283	1280	282	282	1276	9.875	79	69.9391	34.2	21.7	12.5	26.25	27.9	98
50	Acanthella sprucei	26.8875	27.75	26.0167	3121	460	64	52.9632	1308	280	301	1275	10.0583	81.1156	67.5925	33.9	21.5	12.4	26.1333	27.5333	97
51	Acanthella sprucei	26.9375	28.45	25.7333	2672	359	16	54.2308	1047	185	219	964	9.425	70.3358	106.71	34.3	20.9	13.4	25.75	27.9167	359
52	Acanthella sprucei	27.2375	28.1167	26.3333	3164	460	70	53.0873	1326	272	272	1282	10.425	80.814	70.779	34.5	21.6	12.9	26.4	28.1167	85
53	Acanthella sprucei	26.925	28.4333	25.7167	2654	376	16	54.8348	1036	175	199	959	9.41667	70.2736	106.739	34.3	20.9	13.4	26.4	27.9167	367
54	Acanthella sprucei	26.75	27.7833	25.7333	2727	430	38	62.4762	1214	179	179	1212	9.81667	78.5333	80.9602	34	21.5	12.5	25.8667	27.7833	262
55	Acanthella sprucei	27.4667	29.0167	26.2333	2774	400	15	55.766	1082	189	215	1030	9.55	70.2206	109.593	35	21.4	13.6	26.2667	28.45	282
56	Acanthella sprucei	27.5583	29.1667	26.1	2271	455	44	69.1562	1135	166	254	1135	10.1333	72.9017	122.675	35.7	21.8	13.9	26.1	29.0667	64
57	Acanthella sprucei	26.8583	28.2833	25.4833	2337	402	23	73.3397	1140	93	115	1140	9.85	74.0602	114.193	34.5	21.2	13.3	25.4833	27.7833	115
58	Acanthella sprucei	27.6292	29.1833	26.15	2487	432	26	71.5301	1191	112	124	1191	9.94167	72.5669	122.372	35.5	21.8	13.7	26.15	28.7	47
59	Acanthella sprucei	27.3583	28.3	26.3333	3070	461	57	54.9386	1296	251	276	1252	10.4333	79.6438	78.3301	34.6	21.5	13.1	26.45	28.0333	128
60	Acanthella sprucei	27.2458	28.3833	26.1	2697	431	23	67.8965	1211	110	157	1207	10.225	77.4621	91.2404	34.8	21.6	13.2	26.2667	28	118
61	Acanthella sprucei	27.4542	28.3833	26.4333	2993	456	46	57.5265	1282	228	243	1247	10.4917	80.0891	77.4144	34.8	21.7	13.1	26.55	28.1333	110
62	Acanthella sprucei	27.3625	28.2667	26.6333	1871	321	15	78.4157	938	53	132	938	10.325	78.2197	67.3568	34.5	21.3	13.2	26.6333	27.7167	101
63	Acanthella sprucei	25.75	26.3667	24.9333	3242	372	136	30.456	1109	496	517	1042	9.16667	83.3333	57.4456	31.4	20.4	11	25.1167	26.2	188
64	Acanthella sprucei	26.9417	27.5167	26.2167	2777	405	56	56.725	1157	212	416	1157	11.4667	84.3137	52.7358	34.2	20.6	13.6	26.2167	27.2	213
65	Acanthella sprucei	23.8375	24.5167	23.2	2403	424	22	72.0726	1126	94	234	1126	11.175	77.069	52.8344	31.5	17	14.5	23.2	24.2167	803
66	Acanthella sprucei	27.4333	29	25.95	2372	485	30	72.8371	1213	148	148	1213	10.0167	73.1144	123.055	35.3	21.6	13.7	25.95	29	72
67	Acanthella sprucei	27.2833	28.8333	25.85	2550	435	23	74.3243	1207	97	242	1207	10.05	72.8261	120.252	35.3	21.5	13.8	25.85	28.7833	96
68	Acanthella sprucei	27.4833	28.55	26.4167	2717	438	27	64.7659	1226	147	179	1214	10.2167	78.5897	84.2705	34.9	21.9	13	26.55	28.2167	88
69	Acanthella sprucei	26.7458	27.5833	25.9667	2404	413	17	74.1489	1164	88	252	1164	11.2583	75.0556	63.0461	34.8	19.8	15	25.9667	26.85	212
70	Acanthella sprucei	26.2	26.8167	25.3	2731	307	135	25.0142	866	450	524	798	8.88333	83.0218	62.4136	31.5	20.8	10.7	26.05	26.7	154
71	Acanthella sprucei	26.4083	27.4667	25.3333	2597	319	56	42.8002	949	262	307	922	8.98333	76.13	82.6502	32.5	20.7	11.8	25.8167	27.1333	246
72	Acanthella sprucei	25.725	26.75	24.6833	2557	331	42	44.5902	944	240	283	897	8.9	76.0684	80.326	31.8	20.1	11.7	25.15	26.4333	395
73	Acanthella sprucei	25.2875	26.2667	24.2167	2695	352	65	43.8573	968	278	315	964	8.925	76.2821	80.1171	31.3	19.6	11.7	24.6833	25.9833	461
74	Acanthella sprucei	26.35	27.35	25.3	2628	330	67	40.3586	911	295	327	896	8.98333	76.7806	79.6869	32.4	20.7	11.7	26.2333	27.0167	237
75	Acanthella sprucei	27.2458	28.3833	26.1	2742	447	22	68.623	1245	109	156	1238	10.225	77.4621	91.2404	34.8	21.6	13.2	26.2667	28	114
76	Acanthella sprucei	27.125	27.5667	26.45	2766	355	102	39.241	1026	357	379	975	11.4833	88.3333	46.7829	34.1	21.1	13	26.5167	27.4333	120
77	Acanthella sprucei	26.2	26.8167	25.3	2731	307	135	25.0142	866	450	524	798	8.88333	83.0218	62.4136	31.5	20.8	10.7	26.05	26.7	154
78	Acanthella sprucei	27.2917	28.85	25.8333	2425	450	19	75.6072	1229	99	100	1229	10	72.9927	121.652	35.2	21.5	13.7	25.8333	28.3333	84
79	Acanthella sprucei	27.5792	29.25	26.1	2153	390	10	78.087	1114	63	217	1114	9.275	70.2652	125.779	35.4	22.2	13.2	26.1	28.4833	48
80	Acanthella sprucei	26.0208	26.7833	25.1333	3016	363	111	33.3888	1036	427	442	981	9.00833	80.4316	64.2954	31.8	20.6	11.2	25.4333	26.55	203
81	Acanthella sprucei	25.5875	26.6	24.4833	2620	332	64	42.0274	925	274	317	914	9.09167	75.7639	82.2171	31.8	19.8	12	24.95	26.3167	409
82	Acanthella sprucei	27.2917	28.85	25.8333	2425	450	19	75.6072	1229	99	100	1229	10	72.9927	121.652	35.2	21.5	13.7	25.8333	28.3333	84
83	Acanthella sprucei	22.8	23.4333	22.2167	2327	418	22	72.37	1109	92	244	1109	11.1	77.6224	49.6808	30.3	16	14.3	22.2167	23.1167	1028
84	Acanthella sprucei	27.8792	29.5333	26.4667	2254	427	9	82.8476	1209	63	189	1209	9.80833	71.5937	121.308	36	22.3	13.7	26.4667	28.6833	53
85	Acanthella sprucei	26.75	27.6167	25.9167	3134	456	95	49.1102	1275	336	336	1275	10.0833	80.6667	66.8784	33.8	21.3	12.5	25.9167	27.6167	134
86	Acanthella sprucei	19.5833	20.1	19.1333	2169	415	21	72.6546	1038	104	235	1038	10.7167	78.799	42.1218	26.6	13	13.6	19.1333	19.4333	1706
87	Acanthella sprucei	20.225	20.8	19.7333	2177	406	16	73.5045	1058	91	246	1058	10.7667	78.0193	44.8989	27.4	13.6	13.8	19.7333	20.1	1561
88	Acanthella sprucei	27.4458	29.0167	25.95	2537	462	28	75.0907	1293	104	104	1293	9.85833	73.0247	124.27	35.2	21.7	13.5	25.95	29.0167	74
89	Acanthella sprucei	26.0458	26.5667	25.2167	2803	308	167	20.3293	871	522	597	762	8.79167	84.5352	56.8275	31.2	20.8	10.4	26.1833	26.5167	175
90	Acanthella sprucei	25.8125	26.55	24.8333	2783	329	111	31.1722	912	397	466	876	9.14167	80.8997	68.5938	31.5	20.2	11.3	25.65	26.4	290
91	Acanthella sprucei	26.925	27.8	26.0667	3118	463	67	50.7417	1283	311	326	1283	10.0833	80.6667	68.1409	34	21.5	12.5	26.0667	27.5833	94
92	Acanthella sprucei	25.9375	26.2833	25.4167	2988	400	148	33.5692	1117	501	516	989	11.025	91.1157	36.8119	32.2	20.1	12.1	25.45	26.2	313
93	Acanthella sprucei	27.0167	27.7833	26.1667	3323	462	91	45.9279	1313	373	373	1283	10.9667	84.359	64.291	34.2	21.2	13	26.2333	27.7833	92
94	Acanthella sprucei	27.3917	28.4833	26.2667	2752	469	24	68.1754	1266	133	144	1254	10.3167	78.1566	88.1588	34.9	21.7	13.2	26.4167	28.1333	106
95	Acanthella sprucei	27.3458	28.3167	26.3667	2916	449	53	57.1528	1263	225	225	1232	9.79167	78.965	77.4438	34.4	22	12.4	26.4667	28.3167	99
96	Acanthella sprucei	25.5458	26.6	24.45	2729	355	64	45.8756	1017	276	296	1007	9.075	75.625	83.6513	31.8	19.8	12	24.9167	26.3167	429
97	Acanthella sprucei	21.2583	22	20.4667	2482	440	30	69.5863	1187	130	280	1187	10.1	79.5276	60.8587	28.1	15.4	12.7	20.4667	21.6333	1345
98	Acanthella sprucei	27.95	29.3	26.7333	2540	457	24	72.3081	1242	118	124	1228	10.2167	74.5742	101.287	36	22.3	13.7	26.9167	28.8167	78
99	Acanthella sprucei	27.425	28.9667	26.0833	2082	374	10	79.661	1080	56	190	1080	9.8	72.0588	112.321	35.5	21.9	13.6	26.0833	28.0333	51
100	Acanthella sprucei	26.6583	27.0833	26.05	2908	409	136	35.654	1093	463	466	937	11.4167	89.895	43.3712	33.3	20.6	12.7	26.1	26.9667	169
101	Acanthella sprucei	25.9292	26.5167	25.0333	2729	300	142	23.7619	860	462	537	792	8.925	82.6389	61.5504	31.3	20.5	10.8	25.7667	26.4333	215
102	Acanthella sprucei	27.7792	29.4333	26.35	2311	424	13	78.7602	1178	71	201	1178	9.725	71.5074	123.37	35.8	22.2	13.6	26.35	29.3167	55
103	Acanthella sprucei	25.9958	26.5333	25.1333	2743	303	158	21.245	853	496	572	760	8.89167	83.8837	58.7157	31.2	20.6	10.6	25.8167	26.4667	188
104	Acanthella sprucei	25.9375	26.2833	25.4167	2988	400	148	33.5692	1117	501	516	989	11.025	91.1157	36.8119	32.2	20.1	12.1	25.45	26.2	313
105	Acanthella sprucei	27.475	28.5167	26.4167	2804	448	27	64.1911	1269	150	197	1269	10.1833	78.9406	83.2439	34.9	22	12.9	26.4167	28.2	89
106	Acanthella sprucei	26.1958	26.9833	25.1833	2706	323	98	32.9468	904	368	433	872	8.99167	79.5723	71.7147	31.9	20.6	11.3	25.5667	26.8	191
107	Acanthella sprucei	26.2875	27.1667	25.25	2691	336	87	35.2676	905	347	400	868	9.10833	78.5201	75.1098	32.2	20.6	11.6	26.1	26.9667	204
108	Acanthella sprucei	26.3708	27.2667	25.3167	2670	337	85	35.5434	911	342	394	860	9.19167	77.8955	76.4692	32.4	20.6	11.8	26.2167	27.05	194
109	Acanthella sprucei	26.975	27.5333	26.2333	3494	475	109	42.743	1375	434	488	1208	11.3667	86.7684	53.4917	34	20.9	13.1	26.2833	27.3333	157
110	Acanthella sprucei	26.8458	27.7167	25.9667	3134	458	67	51.7883	1288	285	318	1276	10.0917	80.7333	68.8694	33.9	21.4	12.5	26.0833	27.5167	113
111	Acanthella sprucei	27.3667	28.95	25.8833	2490	421	35	73.5717	1231	109	120	1231	9.73333	72.0988	123.479	35.1	21.6	13.5	25.8833	28.4333	113
112	Acanthella sprucei	26.0375	27.0167	24.9833	2683	345	68	41.0792	930	300	329	920	9.00833	76.9943	79.2902	32.1	20.4	11.7	25.4333	26.7333	301
113	Acanthella sprucei	27.0958	28.45	25.9667	2621	363	21	53.4109	1003	178	217	978	9.525	72.7099	97.0815	34.1	21	13.1	26.5667	27.9667	258
114	Acanthella sprucei	25.4417	26.4333	24.3667	2696	345	72	41.2224	954	302	337	939	9.08333	76.3305	80.6461	31.6	19.7	11.9	24.8	26.1833	423
115	Acanthella sprucei	26.2417	27.0333	25.4	3217	430	86	41.6917	1221	381	396	1174	10	82.6446	64.238	32.9	20.8	12.1	25.5	26.8	148
116	Acanthella sprucei	27.5875	28.8667	26.3667	2654	443	41	64.646	1218	173	173	1218	10.1583	75.8084	98.0289	35.4	22	13.4	26.3667	28.8667	87
117	Acanthella sprucei	26.1958	27.2167	25.1333	2702	351	68	41.3672	941	304	331	932	8.99167	76.2006	81.0011	32.3	20.5	11.8	25.6	26.9167	264
118	Acanthella sprucei	27.3958	28.4667	26.35	2809	439	41	62.6994	1248	177	180	1248	9.825	77.9762	83.2428	34.7	22.1	12.6	26.35	28.15	119
119	Acanthella sprucei	25.8333	26.6	24.8333	2794	331	111	31.3598	918	397	466	881	9.13333	80.117	70.3347	31.6	20.2	11.4	25.65	26.45	287
120	Acanthella sprucei	25.9625	26.9667	24.8833	2700	347	62	42.9483	974	284	326	957	9.025	75.8403	81.2159	32.1	20.2	11.9	25.3333	26.7	303
121	Acanthella sprucei	25.9208	26.55	25	2748	304	140	24.6599	869	456	530	806	9.05833	82.3485	63.8698	31.4	20.4	11	25.7333	26.45	221
122	Acanthella sprucei	25.4917	26.5667	24.3833	2705	366	55	47.9601	1022	249	289	1003	9.15	75.6198	84.6069	31.8	19.7	12.1	24.8667	26.2667	443
123	Acanthella sprucei	26.0792	26.6667	25.1833	2728	302	141	23.9204	860	461	536	791	8.875	82.9439	61.661	31.4	20.7	10.7	25.9	26.6	182
124	Acanthella sprucei	26.4542	27.2	25.4833	2711	326	105	31.2274	895	388	453	846	8.95833	80.7057	68.638	32	20.9	11.1	26.3	27.0333	130
125	Acanthella sprucei	25.9667	26.4833	25.1	2730	301	159	21.1351	849	495	572	753	8.91667	84.9206	58.8655	31.1	20.6	10.5	25.8	26.4167	189
126	Acanthella sprucei	26.1208	26.7167	25.2333	2725	302	142	23.8546	860	462	538	787	8.89167	83.0997	61.3655	31.4	20.7	10.7	25.9333	26.6167	173
127	Acanthella sprucei	27.1833	28.7	25.9833	2599	375	17	54.9624	1055	171	209	893	9.3	70.9924	106.202	34.3	21.2	13.1	26.6333	28.15	297
128	Acanthella sprucei	25.8833	26.4667	25	2732	302	141	24.0603	863	460	535	796	8.88333	83.0218	60.6905	31.2	20.5	10.7	25.7	26.4	226
129	Acanthella sprucei	26.9708	27.9	26.1	3049	481	80	56.3313	1305	255	255	1305	9.60833	78.1165	71.4289	34.1	21.8	12.3	26.1	27.9	97
130	Acanthella sprucei	24.3708	24.8167	23.85	3721	401	235	19.7649	1164	757	839	1164	9.325	89.6635	39.1651	29.6	19.2	10.4	23.85	24.7	422
131	Acanthella sprucei	26.2375	26.85	25.3333	2715	303	142	23.5586	855	463	539	778	8.89167	83.0997	62.3817	31.5	20.8	10.7	26.0667	26.75	149
132	Acanthella sprucei	25.8708	26.4667	24.9833	2729	303	141	24.0636	862	459	534	793	8.875	82.9439	61.6242	31.2	20.5	10.7	25.7	26.3833	232
133	Acanthella sprucei	26.1208	26.7167	25.2333	2723	302	142	23.7338	857	463	539	783	8.89167	83.0997	61.3655	31.4	20.7	10.7	25.9333	26.6167	172
134	Acanthella sprucei	27.125	28.05	26.25	3020	457	58	53.8405	1275	278	285	1269	10.15	79.2969	70.8231	34.5	21.7	12.8	26.35	27.8167	107
135	Acanthella sprucei	26.1	27.1167	25.0167	2687	342	57	43.7324	963	270	320	959	9.01667	76.4124	81.8258	32.2	20.4	11.8	25.4667	26.8333	274
136	Acanthella sprucei	26.2	27.0167	25.2	2712	324	94	33.8147	901	361	420	878	9.18333	79.1667	72.0164	32.1	20.5	11.6	26.05	26.8333	206
137	Acanthella sprucei	26.9708	28.4833	25.75	2823	423	16	53.986	1098	223	227	997	9.40833	70.2114	107.184	34.3	20.9	13.4	26.4667	27.9333	366
138	Acanthella sprucei	27.3875	28.9833	26.15	2852	427	17	56.3281	1107	206	229	1035	9.45833	69.5466	111.235	34.9	21.3	13.6	26.8667	28.4167	300
139	Acanthella sprucei	27.8042	29.4	26.5833	2789	418	16	57.3122	1099	169	212	1053	9.49167	69.7917	111.16	35.3	21.7	13.6	26.6167	28.8	218
140	Acanthella sprucei	25.9458	26.6833	24.95	2778	328	110	31.1618	912	396	465	876	9.09167	80.4572	69.8849	31.6	20.3	11.3	25.7833	26.55	250
141	Acanthella sprucei	27.0292	27.95	26.1667	3070	457	63	54.4189	1307	286	286	1307	9.95833	79.0344	70.2094	34.3	21.7	12.6	26.1667	27.95	99
142	Acanthella sprucei	26.8917	27.7667	26.0333	3125	459	65	51.61	1294	282	315	1250	10.1167	80.9333	68.0519	34	21.5	12.5	26.1333	27.55	96
143	Acanthella sprucei	26.4458	27.2	25.4667	2706	322	105	30.9214	891	389	453	843	8.95833	80.7057	68.7703	32	20.9	11.1	26.2833	27.0333	131
144	Acanthella sprucei	26.7333	27.8833	25.65	2698	372	28	53.5039	1085	199	232	1074	8.98333	74.2424	85.8205	33.4	21.3	12.1	26.05	27.4667	188
145	Acanthella sprucei	27.3917	28.3167	26.4333	3025	461	60	52.804	1236	269	269	1226	10.3667	80.3617	74.7065	34.7	21.8	12.9	26.5167	28.3167	84
146	Acanthella sprucei	26.6125	27.4333	25.75	3170	455	80	48.6299	1277	314	344	1242	10.0583	81.7751	66.4052	33.5	21.2	12.3	25.85	27.2333	118
147	Acanthella sprucei	25.6083	26.6333	24.55	2592	339	43	44.6735	968	250	288	917	8.9	75.4237	81.4034	31.7	19.9	11.8	25.0333	26.3167	420
148	Acanthella sprucei	26.375	27.4167	25.3167	2574	324	44	44.127	950	247	295	912	8.96667	75.9887	81.8396	32.5	20.7	11.8	25.8	27.1167	253
149	Acanthella sprucei	26.2833	27.05	25.45	3212	431	85	41.8403	1221	380	394	1174	10	82.6446	62.9695	32.9	20.8	12.1	25.5667	26.8333	137
150	Acanthella sprucei	25.9792	26.9	24.9667	3017	375	98	39.7549	1094	400	400	1083	9.39167	78.9216	74.3902	32.2	20.3	11.9	25.3333	26.9	312
151	Acanthella sprucei	26.0375	26.8833	25.1	2998	370	86	37.7014	1070	375	408	1017	9.14167	80.1901	68.6601	32	20.6	11.4	25.4	26.6167	242
152	Acanthella sprucei	25.4583	26.5	24.4333	2828	378	36	49.4014	1104	258	259	1093	8.9	76.0684	79.425	31.8	20.1	11.7	24.8333	26.1333	436
153	Acanthella sprucei	26.8875	28.4	25.6667	2673	376	15	55.1309	1042	174	203	964	9.39167	70.614	107.05	34.2	20.9	13.3	26.3667	27.85	376
154	Acanthella sprucei	27.9375	29.55	26.7	2745	399	15	57.4957	1080	159	203	1034	9.54167	69.6472	112.777	35.5	21.8	13.7	26.7333	28.95	201
155	Acanthella sprucei	27.0292	27.8667	26.1333	3209	461	88	50.0689	1318	318	330	1259	10.4917	81.3307	68.9683	34.2	21.3	12.9	26.2	27.6667	105
156	Acanthella sprucei	25.6542	26.1333	24.9	3187	352	212	19.5967	1020	668	696	894	8.99167	86.4583	51.0996	30.9	20.5	10.4	25.45	25.8667	169
157	Acanthella sprucei	25.2833	26.25	24.2167	2679	346	64	43.4341	967	278	311	952	9.01667	76.4124	79.8104	31.4	19.6	11.8	24.6833	25.9833	471
158	Acanthella sprucei	26.9583	28.4833	25.7333	2678	369	18	54.8647	1058	182	218	960	9.35	70.3007	107.404	34.2	20.9	13.3	26.4333	27.95	348
159	Acanthella sprucei	27.8083	29.4	26.5667	2760	386	13	56.2244	1083	175	215	1022	9.53333	69.5864	111.8	35.4	21.7	13.7	26.6167	28.8	223
160	Acanthella sprucei	27.925	29.5333	26.6833	2788	421	14	57.5591	1110	174	209	1052	9.51667	69.9755	112.098	35.4	21.8	13.6	26.7333	28.9333	205
161	Acanthella sprucei	26.3708	27.2	25.3667	2663	323	87	34.386	895	350	405	858	9.10833	79.2029	71.556	32.2	20.7	11.5	26.2	27	178
162	Acanthella sprucei	27.0458	28.5667	25.8333	2657	359	17	53.9325	1048	189	212	951	9.425	70.3358	107.671	34.4	21	13.4	26.5333	28.0333	342
163	Acanthella sprucei	27.3208	28.9	26.0667	2770	415	14	57.4393	1088	166	199	1042	9.425	69.8148	111.467	34.8	21.3	13.5	26.1	28.3333	313
164	Acanthella sprucei	27.8042	29.3667	26.5667	2742	387	15	55.8855	1077	176	215	1010	9.59167	69.5048	110.237	35.4	21.6	13.8	27.3333	28.7833	218
165	Acanthella sprucei	26.0208	26.7167	25.0667	2758	318	124	27.8398	895	426	498	837	9.075	81.7568	66.6217	31.6	20.5	11.1	25.85	26.6	226
166	Acanthella sprucei	25.75	26.3667	24.9333	3242	372	136	30.456	1109	496	517	1042	9.16667	83.3333	57.4456	31.4	20.4	11	25.1167	26.2	188
167	Acanthella sprucei	27.175	28.7333	25.95	2891	424	12	55.1669	1125	224	224	1056	9.43333	69.8766	109.285	34.6	21.1	13.5	26.6667	28.7333	333
168	Acanthella sprucei	26.2833	27.3167	25.2333	2664	331	68	40.2422	921	302	329	913	8.98333	76.1299	80.9133	32.4	20.6	11.8	26.15	27.0167	249
169	Acanthella sprucei	24.8375	25.8	23.8	2719	356	65	43.8394	974	283	311	971	8.925	76.2821	78.6281	30.9	19.2	11.7	24.25	25.5333	554
170	Acanthella sprucei	26.8208	27.7167	25.9833	3174	470	89	50.7273	1311	332	332	1301	10.175	80.1181	68.2062	34.1	21.4	12.7	26.0833	27.7167	111
171	Acanthella sprucei	27.1667	28.0333	26.2667	3168	461	70	49.9564	1295	321	321	1265	10.4833	81.2661	69.8158	34.4	21.5	12.9	26.35	28.0333	94
172	Acanthella sprucei	27.725	29.3	26.5	2710	384	15	55.952	1076	182	215	990	9.51667	69.9755	110.299	35.2	21.6	13.6	27.2333	28.7167	228
173	Acanthella sprucei	27.3958	28.8667	26.2	2608	354	17	54.2365	1041	173	213	915	9.225	70.9615	104.086	34.4	21.4	13	26.8833	28.35	227
174	Acanthella sprucei	26.0958	26.9	25.1833	2973	357	96	33.9594	1015	413	425	961	9.05833	80.1622	66.4851	32	20.7	11.3	25.5	26.65	200
175	Acanthella sprucei	25.7583	26.5667	24.8333	3077	385	104	36.3655	1096	423	424	1055	9.1	79.8245	67.1441	31.7	20.3	11.4	25.1667	26.3167	291
176	Acanthella sprucei	27.65	29	26.3833	2647	430	27	68.1695	1202	129	129	1202	9.98333	75.0627	103.287	35.4	22.1	13.3	26.3833	29	89
177	Acanthella sprucei	27.4	28.6	26.2333	2691	462	22	68.5664	1237	115	156	1235	10.2167	76.817	93.5414	35.1	21.8	13.3	26.4	28.2	121
178	Acanthella sprucei	26.7708	28.0333	25.5333	2553	460	20	71.7055	1210	104	108	1204	10.0417	76.0732	100.509	34.3	21.1	13.2	25.75	27.5833	190
179	Acanthella sprucei	27.125	28.6667	25.7	2377	447	28	73.7383	1226	124	124	1226	9.9	72.7941	119.744	35	21.4	13.6	25.7	28.6667	194
180	Acanthella sprucei	27.3583	28.45	26.25	2700	469	31	68.8804	1260	123	156	1252	10.2667	77.7778	87.382	34.9	21.7	13.2	26.4167	28.0833	108
181	Acanthella sprucei	27.1042	27.5667	26.4167	2700	379	98	43.3263	1064	321	379	967	11.5083	88.5257	47.7902	34.1	21.1	13	26.4833	27.4167	123
182	Acanthella sprucei	23.7042	24.3833	23.0833	2366	405	21	70.8736	1092	92	239	1079	11.175	76.5411	52.3302	31.4	16.8	14.6	23.2833	24.05	815
183	Acanthella sprucei	27.6	28.5	26.6	2958	430	43	58.0463	1272	206	247	1233	10.8167	80.1235	76.098	35.1	21.6	13.5	26.7167	28.25	98
184	Acanthella sprucei	26.0083	26.4167	25.55	2939	536	47	66.7308	1414	199	555	298	10.75	83.3333	43.0028	32.5	19.6	12.9	25.7	25.85	320
185	Acanthella sprucei	26.725	27.2167	26	3275	449	100	49.5026	1325	342	645	1211	11.4167	87.1501	50.565	33.7	20.6	13.1	26.0833	27	217
186	Acanthella sprucei	25.2125	25.95	24.5333	2418	451	18	76.109	1209	86	231	1209	11.275	76.1824	56.2512	33.1	18.3	14.8	24.5333	25.6167	505
187	Acanthella sprucei	27.3417	28.8333	25.9333	2562	461	29	73.6888	1253	122	122	1250	10.2667	73.8609	116.44	35.4	21.5	13.9	26.1833	28.8333	88
188	Acanthella sprucei	27.2292	28.3833	26.0833	2658	427	22	66.2573	1200	126	152	1191	10.1417	77.4173	91.34	34.8	21.7	13.1	26.2333	28.0167	145
189	Acanthella sprucei	25.9125	26.6167	25.05	3120	395	104	35.1189	1101	427	453	1046	9.09167	81.9069	61.5381	31.6	20.5	11.1	25.3167	26.4	189
190	Acanthella sprucei	26.0958	26.7667	25.15	2741	314	124	27.5864	886	427	497	831	9.00833	81.8939	65.7633	31.6	20.6	11	25.9167	26.65	193
191	Acanthella sprucei	26.8375	28.1333	25.6	2481	461	26	71.6305	1169	106	117	1158	10.0583	76.1995	102.05	34.4	21.2	13.2	25.8	27.6833	171
192	Acanthella sprucei	25.8667	26.9333	24.75	2728	356	63	46.085	1019	272	298	1009	9.11667	75.3443	84.7814	32.2	20.1	12.1	25.2167	26.65	364
193	Acanthella sprucei	27.9042	29.4833	26.5833	2247	439	9	84.5143	1231	56	170	1231	10.2083	72.9167	113.106	36.3	22.3	14	26.5833	29.2333	58
194	Aciotis acuminifolia	26.6167	28.2167	25.2	2461	420	11	67.0129	1095	76	149	1056	9.8	70	118.577	34.9	20.9	14	25.4333	27.6833	191
195	Aciotis acuminifolia	26.5167	26.8167	26.0167	2921	365	185	25.7691	1008	575	612	903	10.4	91.2281	34.2672	32.4	21	11.4	26.0667	26.75	144
196	Aciotis acuminifolia	25.2708	25.6833	24.6333	2784	410	76	46.4054	1108	318	480	1087	10.3083	88.1054	46.9748	31.4	19.7	11.7	24.7333	25.45	411
197	Aciotis acuminifolia	26.7708	27.6333	26.2167	1785	352	51	75.3524	985	189	190	985	8.24167	79.2468	59.5994	32.5	22.1	10.4	26.2167	27.4167	110
198	Aciotis acuminifolia	26.2833	26.75	25.6833	2560	265	131	21.1604	752	451	689	456	9.86667	84.3305	43.6064	32	20.3	11.7	26.4	25.8667	125
199	Aciotis acuminifolia	25.4667	26.1	24.3333	1823	267	34	55.2399	765	135	436	186	10.5167	72.5287	78.5185	32.1	17.6	14.5	25.85	24.35	125
200	Aciotis acuminifolia	25.9833	26.4	25.6667	1524	220	40	43.9007	578	178	178	578	10.7667	87.5339	34.9892	32.6	20.3	12.3	25.6667	26.4	509
201	Aciotis acuminifolia	27.9333	29.5167	26.6167	2169	422	6	83.3892	1165	52	181	1165	10.25	72.695	113.765	36.3	22.2	14.1	26.6167	29.2833	55
202	Aciotis acuminifolia	26.6792	27.1	26.15	2408	253	122	22.6795	720	406	667	409	9.90833	83.2633	39.6266	32.5	20.6	11.9	26.75	26.3167	109
203	Aciotis acuminifolia	25.9125	26.85	24.4167	1702	269	37	60.5501	755	133	557	168	10.4083	68.4759	105.553	32.7	17.5	15.2	26.55	24.4167	182
204	Aciotis acuminifolia	25.8458	26.45	25.5167	1906	291	9	70.8466	835	44	297	835	12.4417	71.0952	41.8036	34.9	17.4	17.5	25.5167	25.75	227
205	Aciotis acuminifolia	25.35	27.1167	22.5167	3378	519	113	52.0991	1437	381	1437	384	11.1167	65.0097	201.269	32.7	15.6	17.1	27.1167	23.5833	213
206	Aciotis acuminifolia	26.8125	27.1833	26.2833	2825	358	153	27.0585	986	521	553	873	10.875	90.625	38.146	33	21	12	26.3167	27.0833	110
207	Aciotis acuminifolia	24.8125	25.5333	23.55	1914	278	29	57.1751	766	125	639	125	11.425	75.6622	85.0167	31.5	16.4	15.1	25.3333	23.55	179
208	Aciotis acuminifolia	27.3708	28.0833	26.8833	1853	320	18	78.2612	951	65	315	951	9.60833	82.1225	53.8288	33.5	21.8	11.7	26.8833	27.4	33
209	Aciotis acuminifolia	26.3167	26.9167	25.4333	1550	249	46	52.1069	684	161	464	250	9.35	80.6035	59.5564	31.8	20.2	11.6	26.4833	26.1	14
210	Aciotis acuminifolia	26.7792	27.5333	25.95	1752	280	23	63.9067	771	80	404	148	10.625	74.824	63.941	33.6	19.4	14.2	26.85	26.0167	141
211	Aciotis acuminifolia	26.45	26.8833	26.0667	2525	325	132	31.9199	903	420	484	695	8.58333	87.585	31.8377	31.6	21.8	9.8	26.3	26.65	41
212	Aciotis acuminifolia	27.2125	27.8	26.4333	1878	344	56	66.357	930	181	288	930	8.90833	82.4846	57.1332	32.9	22.1	10.8	26.4333	27.3667	79
213	Aciotis acuminifolia	25.9167	26.45	25.4667	2234	323	24	57.074	900	132	334	229	10.5167	73.5431	40.973	33.1	18.8	14.3	25.7167	25.7	70
214	Aciotis acuminifolia	25.625	26.85	23.8167	1296	219	17	69.4168	607	67	446	100	10.6667	67.086	123.813	32.8	16.9	15.9	26.2833	24.0333	208
215	Aciotis acuminifolia	26.1583	26.5833	25.8	2304	350	17	63.6012	988	83	332	988	10.8333	66.0569	32.7409	34.5	18.1	16.4	25.8	26.1833	163
216	Aciotis acuminifolia	22.3083	23.05	21.05	4953	723	224	41.446	1947	727	1409	745	10.6	78.5185	86.388	28.9	15.4	13.5	22.85	21.1	865
217	Aciotis acuminifolia	20.9833	21.35	20.2833	4435	462	299	14.9157	1335	942	1056	1148	9.51667	86.5152	45.0421	26.6	15.6	11	20.8833	21.2167	964
218	Aciotis acuminifolia	26.7125	27.0333	26.3833	2418	301	85	43.5528	858	277	660	411	9.05833	83.8735	28.0523	32.3	21.5	10.8	26.55	26.6167	37
219	Aciotis acuminifolia	24.9125	25.2833	24.5167	2099	254	48	46.1057	742	183	488	686	10.0083	87.029	38.3835	30.5	19	11.5	25.2	24.65	325
220	Aciotis acuminifolia	25.7625	26.6	24.4167	1668	263	29	60.4137	726	117	549	148	10.1583	69.1043	94.991	32.4	17.7	14.7	26.3167	24.4167	208
221	Aciotis acuminifolia	26.6833	27.1667	26.15	2997	316	165	20.311	903	561	657	691	7.9	81.4433	40.019	31.5	21.8	9.7	26.6	26.5333	89
222	Aciotis acuminifolia	26.925	27.2667	26.4667	2306	259	110	26.0494	698	371	661	468	10.0167	84.887	33.7437	32.8	21	11.8	26.85	26.4833	125
223	Aciotis acuminifolia	17.25	17.5333	16.9167	2543	353	83	38.8592	933	340	721	933	9.9	87.6106	24.2149	23	11.7	11.3	16.9167	17.2833	1824
224	Aciotis acuminifolia	24.6458	25.15	24.1667	3772	476	56	47.6932	1386	270	867	1062	8.50833	88.6285	39.2809	29.6	20	9.6	24.3833	24.85	567
225	Aciotis acuminifolia	22.125	22.55	21.5167	2770	383	93	35.1755	923	402	783	813	9.3	88.5714	41.6969	27.6	17.1	10.5	21.9833	21.9	1237
226	Aciotis acuminifolia	25.9292	26.9	24.95	2396	300	38	43.4417	816	219	277	777	9.35833	78.6415	74.2373	32	20.1	11.9	25.6167	26.6333	261
227	Aciotis acuminifolia	26.6625	26.9333	26.3167	6928	700	483	12.9915	1968	1487	1741	1772	8.39167	93.2407	25.3274	31.3	22.3	9	26.6167	26.7167	46
228	Aciotis acuminifolia	26.2458	26.6167	25.9	6499	677	368	18.5738	1938	1433	1623	1707	7.39167	91.2551	27.9983	30.4	22.3	8.1	26.0333	26.2	16
229	Aciotis acuminifolia	25.9708	26.3333	25.3333	3160	333	190	17.6895	938	628	753	630	8.725	85.5392	43.4563	31.1	20.9	10.2	26	25.6167	90
230	Aciotis acuminifolia	24.8125	25.5333	23.55	1914	278	29	57.1751	766	125	639	125	11.425	75.6622	85.0167	31.5	16.4	15.1	25.3333	23.55	179
231	Aciotis acuminifolia	25.5458	26.4667	24.0667	1552	295	1	84.1712	802	15	373	36	13.525	71.1842	102.169	34.1	15.1	19	26	24.1167	332
232	Aciotis acuminifolia	24.9292	25.4833	24.0333	2101	279	56	47.6613	783	198	662	198	10.2083	79.1344	59.6756	30.8	17.9	12.9	25.2333	24.0333	198
233	Aciotis acuminifolia	26.3	26.9167	25.55	1761	269	20	60.2408	737	92	421	159	10.9333	74.8858	55.6368	33.3	18.7	14.6	26.35	25.6167	109
234	Aciotis acuminifolia	26.6458	27.6667	25.7833	2577	376	31	62.5295	1078	132	132	997	7.775	73.349	74.5123	32.9	22.3	10.6	26.1667	27.6667	17
235	Aciotis acuminifolia	27.5958	28.9167	26.6833	1678	342	20	86.2825	916	72	127	916	10.725	74.4792	91.9352	35.3	20.9	14.4	26.6833	27.95	27
236	Aciotis acuminifolia	24.6958	25.9333	22.65	1559	272	3	81.1406	753	21	433	43	13.625	68.125	141.814	33.3	13.3	20	25.45	22.6833	322
237	Aciotis acuminifolia	24.5417	25.0833	23.5167	1928	328	2	81.9188	949	23	476	23	13.6833	72.3986	72.9518	33.1	14.2	18.9	24.8	23.5167	386
238	Aciotis acuminifolia	25.5	25.9667	24.9833	1845	303	20	64.7237	844	101	244	844	11.0667	77.3893	40.1701	33	18.7	14.3	24.9833	25.5667	182
239	Aciotis acuminifolia	24.7	25.2667	24.0333	1657	278	36	48.5786	678	187	380	213	9.65	83.913	51.434	30.7	19.2	11.5	24.5833	24.2	429
240	Aciotis acuminifolia	26.325	26.75	25.7833	2506	266	118	23.9708	754	417	679	422	9.61667	84.3567	39.7435	31.9	20.5	11.4	26.4333	25.95	98
241	Aciotis acuminifolia	25.8542	26.2833	25.1	3041	330	218	15.2722	932	663	748	742	8.775	86.0294	50.1116	30.9	20.7	10.2	25.9833	25.75	152
242	Aciotis acuminifolia	23.9833	24.9333	23.1333	3362	540	48	58.255	1377	247	254	1235	9.3	80.1724	70.5927	30.3	18.7	11.6	23.3167	24.6167	685
243	Aciotis acuminifolia	27.5333	28.7833	26.4	2474	424	20	70.4497	1170	91	133	1170	9.03333	72.2667	94.2756	34.7	22.2	12.5	26.4	28.3833	89
244	Aciotis acuminifolia	27.3417	28.7333	26.2	2656	368	20	53.3704	1017	193	228	947	9.28333	71.9638	98.8533	34.3	21.4	12.9	26.8167	28.2333	216
245	Aciotis acuminifolia	26.1875	27.15	25.1833	2435	312	38	46.8796	897	219	251	841	9.65833	77.2667	74.928	32.7	20.2	12.5	25.4667	26.8667	240
246	Aciotis acuminifolia	27.6917	29.2167	26.4833	2618	378	16	52.9567	1003	185	224	936	9.58333	69.9513	107.868	35.2	21.5	13.7	27.1833	28.65	202
247	Aciotis acuminifolia	27.825	29.4167	26.5833	2496	344	15	55.7803	974	148	174	862	9.11667	69.5929	111.345	35.1	22	13.1	27.3167	28.8167	188
248	Aciotis acuminifolia	26.8208	28.2	25.5333	2704	544	19	70.1811	1249	134	139	1244	9.79167	71.9976	105.883	34.8	21.2	13.6	25.7333	27.6833	136
249	Aciotis acuminifolia	27.7292	29.3	26.5	2721	386	14	57.4715	1071	163	192	1010	9.55833	69.7689	110.792	35.3	21.6	13.7	26.5333	28.7167	235
250	Aciotis acuminifolia	24.8458	25.5333	23.55	2125	297	38	53.5849	833	163	799	163	12.5083	77.2119	87.5282	32.1	15.9	16.2	25.4	23.55	132
251	Aciotis acuminifolia	26.7292	27.2167	26.2	2630	293	130	26.6803	844	418	607	526	7.85833	80.1871	39.5692	31.6	21.8	9.8	26.7	26.6667	81
252	Aciotis acuminifolia	26.8458	27.6833	26.1167	2193	338	8	70.6535	992	52	337	992	11.6583	66.2405	63.4772	36.5	18.9	17.6	26.1167	27.2833	250
253	Aciotis acuminifolia	25.6958	26.4667	25.1333	1849	299	9	69.3923	839	50	276	839	12.025	70.3216	54.1655	34.8	17.7	17.1	25.1333	25.9333	238
254	Aciotis acuminifolia	24.8167	25.5167	23.5333	1904	257	42	50.8962	751	166	600	166	11.6	75.3247	87.447	31.7	16.3	15.4	25.35	23.5333	175
255	Aciotis acuminifolia	24.825	25.4833	23.5833	2110	295	38	54.2224	832	158	689	158	12.25	77.044	84.4635	32	16.1	15.9	25.3333	23.5833	133
256	Aciotis acuminifolia	26.7083	27.1833	26.1667	2542	284	124	27.7576	823	395	587	498	7.9	79.798	39.4757	31.6	21.7	9.9	26.6833	26.65	75
257	Aciotis acuminifolia	26.0458	26.75	25.05	1818	267	18	60.4163	776	89	459	151	10.2417	72.1244	70.3387	32.7	18.5	14.2	26.25	25.1167	143
258	Aciotis acuminifolia	24.95	25.5333	23.9167	2108	294	34	57.863	856	128	684	128	11.3167	78.588	70.5176	31.5	17.1	14.4	25.3167	23.9167	180
259	Aciotis acuminifolia	25.1708	25.6667	24.3667	2148	286	59	44.2838	800	212	637	212	9.89167	77.8871	56.1029	31.2	18.5	12.7	25.45	24.3667	200
260	Aciotis acuminifolia	25.5	25.9667	24.9833	1845	303	20	64.7237	844	101	244	844	11.0667	77.3893	40.1701	33	18.7	14.3	24.9833	25.5667	182
261	Aciotis acuminifolia	26.3125	26.9833	25.95	2514	339	129	35.0102	953	401	462	724	8.25833	82.5833	45.6332	31.7	21.7	10	26.0333	26.4167	122
262	Aciotis acuminifolia	25.4292	25.9667	24.6	1768	246	41	51.577	683	147	552	147	10.475	79.9618	56.9872	31.6	18.5	13.1	25.65	24.6	232
263	Aciotis acuminifolia	26.6458	27.6667	25.7833	2577	376	31	62.5295	1078	132	132	997	7.775	73.349	74.5123	32.9	22.3	10.6	26.1667	27.6667	17
264	Aciotis acuminifolia	27.1125	27.9167	26.2167	1765	284	26	62.4045	776	87	405	157	11.1583	74.8881	68.2284	34.3	19.4	14.9	27.1833	26.3333	119
265	Aciotis acuminifolia	26.2167	26.7	25.6	2709	309	135	25.8005	864	445	688	453	9.08333	81.1012	44.7383	31.6	20.4	11.2	26.3333	25.8	94
266	Aciotis acuminifolia	25.3125	25.8167	24.4833	2093	293	37	51.1619	799	173	663	173	10.1083	78.3592	56.694	31.4	18.5	12.9	25.5667	24.4833	210
267	Aciotis acuminifolia	27.0292	27.7833	26.5	2418	315	82	44.0906	914	289	402	890	8.49167	80.873	54.5418	32.7	22.2	10.5	26.5167	27.35	47
268	Aciotis acuminifolia	26.5417	26.8667	26.0667	2522	335	149	29.8413	901	473	490	750	9.23333	88.7821	34.7611	31.8	21.4	10.4	26.0833	26.8167	31
269	Aciotis acuminifolia	26.7875	27.2	26.5	2577	327	95	42.137	946	310	470	946	8.25833	86.9298	31.7035	31.8	22.3	9.5	26.5	26.9167	23
270	Aciotis acuminifolia	25.1708	25.65	24.35	2211	287	68	41.296	804	239	641	239	9.825	77.3622	56.7073	31.2	18.5	12.7	25.4667	24.35	194
271	Aciotis acuminifolia	25.325	25.8	24.55	2178	289	59	44.3909	809	214	655	214	9.98333	77.9948	53.9149	31.4	18.6	12.8	25.5667	24.55	190
272	Aciotis acuminifolia	24.9917	25.55	24.1667	1776	282	15	64.04	807	85	418	130	11.55	73.5669	57.3202	32.5	16.8	15.7	25.1167	24.35	303
273	Aciotis acuminifolia	26.1375	26.5667	25.7667	2306	350	17	63.5137	988	84	332	988	10.8583	66.2094	32.4825	34.5	18.1	16.4	25.7667	26.1667	166
274	Aciotis acuminifolia	25.3583	25.85	24.55	2104	292	42	49.181	796	182	658	182	10.0667	78.6458	55.9152	31.4	18.6	12.8	25.6	24.55	206
275	Aciotis acuminifolia	26.7583	27.6	26.25	2082	384	71	61.2489	980	256	256	333	8.38333	79.8413	57.5576	32.5	22	10.5	26.3833	27.6	88
276	Aciotis acuminifolia	26.15	26.5667	25.5333	2711	293	142	23.1294	820	469	727	470	9.68333	85.6932	42.4264	31.7	20.4	11.3	26.2	25.7167	98
277	Aciotis acuminifolia	25.35	27.0333	22.5833	3556	558	117	52.9685	1510	380	1510	398	11.25	65.407	196.179	32.7	15.5	17.2	27.0333	23.65	239
278	Aciotis acuminifolia	26.3917	26.8833	25.7667	3004	326	168	21.8865	934	558	704	558	8.65	82.381	45.5189	31.5	21	10.5	26.3667	25.7667	91
279	Aciotis acuminifolia	26.4875	27.1333	25.7	1685	289	15	63.577	734	82	404	139	10.8417	74.7701	58.0801	33.4	18.9	14.5	26.5667	25.7833	100
280	Aciotis acuminifolia	26.2875	27.1333	25.6333	1642	339	42	75.2234	876	154	198	876	8.425	78.0093	60.5327	32.2	21.4	10.8	25.6333	26.1333	267
281	Aciotis acuminifolia	26.025	26.5833	25.5	2201	344	10	69.4463	1006	63	309	1006	10.4333	69.5556	42.9323	34.2	19.2	15	25.5	26.3	251
282	Aciotis acuminifolia	26.125	26.6167	25.5	2669	314	105	33.4369	876	360	747	378	9.56667	82.4713	45.1009	31.7	20.1	11.6	26.2667	25.6667	109
283	Aciotis acuminifolia	26.2125	27.0333	25.7	1966	436	27	80.9795	1073	88	289	1073	9.825	81.875	60.4199	32.6	20.6	12	25.7	26.1333	271
284	Aciotis acuminifolia	26.2125	26.7	25.5667	3040	332	192	18.622	950	606	703	623	8.89167	83.8836	46.1778	31.4	20.8	10.6	26.1833	25.7833	131
285	Aciotis acuminifolia	26.7958	27.15	26.2833	2869	358	158	26.6902	1000	534	558	899	10.8917	90.7639	36.2728	33	21	12	26.3167	27.0667	114
286	Aciotis acuminifolia	25.3167	25.8167	24.5167	2125	294	42	48.6901	801	187	663	187	10.0167	78.8714	55.5278	31.3	18.6	12.7	25.5667	24.5167	208
287	Aciotis acuminifolia	23.3292	23.7833	22.6167	4167	448	264	16.2266	1247	834	970	1137	9.475	86.9266	47.0231	28.9	18	10.9	23.1167	23.65	552
288	Aciotis acuminifolia	24.2875	25.3667	23.2833	3411	606	56	56.976	1486	292	292	1149	8.64167	77.8529	79.9183	29.9	18.8	11.1	23.45	25.3667	572
289	Aciotis acuminifolia	27.0958	27.85	26.55	2282	307	63	49.3106	899	234	378	877	8.39167	81.4725	54.9983	32.7	22.4	10.3	26.5833	27.45	36
290	Aciotis acuminifolia	26.2708	26.6667	25.65	2807	300	150	20.9498	842	509	743	511	10.1083	85.6638	42.6113	32	20.2	11.8	26.3167	25.8333	92
291	Aciotis acuminifolia	26.1417	26.5667	25.5	2729	292	144	21.6863	820	481	729	486	9.95	85.7759	43.9438	31.8	20.2	11.6	26.1833	25.7	113
292	Aciotis acuminifolia	25.6042	26.85	24.4833	3375	476	46	53.616	1268	222	279	1212	9.04167	75.3472	90.7158	32	20	12	24.6667	26.4833	334
293	Aciotis acuminifolia	26.4958	27.1167	25.7	1678	285	16	63.8119	731	79	398	139	10.6917	74.7669	57.6612	33.3	19	14.3	26.5833	25.7833	96
294	Aciotis acuminifolia	NA	NA	NA	NA	NA	NA	NA	NA	NA	NA	NA	NA	NA	NA	NA	NA	NA	NA	NA	NA
295	Aciotis acuminifolia	26.375	26.9	25.6167	1559	268	37	52.6408	675	169	382	289	8.36667	82.0262	53.7883	31.4	21.2	10.2	26.45	26.2333	8
296	Aciotis acuminifolia	25.7792	26.5833	25.0333	2181	330	10	68.0846	958	57	145	927	10.3417	66.2927	64.6479	34.6	19	15.6	25.05	26.4	434
297	Aciotis acuminifolia	21.075	21.4667	20.4	4368	491	269	18.5037	1363	849	997	1214	9.28333	86.7601	43.9783	26.6	15.9	10.7	20.9333	21.3167	961
298	Aciotis acuminifolia	26.7792	27.5333	25.95	1752	280	23	63.9067	771	80	404	148	10.625	74.824	63.941	33.6	19.4	14.2	26.85	26.0167	141
299	Aciotis acuminifolia	24.0167	24.85	23.4	2851	539	47	84.4323	1510	163	1293	172	8.13333	78.9644	62.4621	29.5	19.2	10.3	24.8167	23.4833	301
300	Aciotis acuminifolia	28.2333	28.65	27.7667	2795	433	25	56.5481	1073	162	529	1073	10.85	86.8	35.1835	34.7	22.2	12.5	27.7667	28.35	63
301	Aciotis acuminifolia	25.1375	25.75	24.6833	2284	318	56	43.3734	878	253	502	316	10.3583	86.3194	50.0057	31.3	19.3	12	24.95	25.05	475
302	Aciotis acuminifolia	15.8625	16.25	15.2167	1383	200	50	40.9108	536	176	260	536	9.825	85.4348	43.7516	22	10.5	11.5	15.2167	16.0167	2234
303	Aciotis acuminifolia	25.625	26.5333	24.15	1565	296	1	83.8505	805	16	378	36	13.5833	71.4912	101.254	34.2	15.2	19	26.0667	24.2167	321
304	Aciotis acuminifolia	26.8	27.65	26	2239	340	8	70.4702	1009	51	339	991	11.6833	67.1456	67.5211	36.4	19	17.4	26	27.3167	276
305	Aciotis acuminifolia	26.6667	27.3167	26.2333	2254	304	57	49.5544	888	225	374	865	7.91667	82.4653	45.2937	31.9	22.3	9.6	26.2667	26.8667	40
306	Aciotis acuminifolia	25.0875	25.5833	24.2667	2091	278	57	45.8362	787	198	631	198	9.55833	77.71	56.8541	30.9	18.6	12.3	25.3833	24.2667	192
307	Aciotis acuminifolia	22.8125	23.75	20.8167	1808	325	6	80.4805	895	32	625	32	13.8417	71.7185	136.317	31	11.7	19.3	23.7167	20.8167	562
308	Aciotis acuminifolia	26.5167	27.2	26.05	2317	305	72	45.866	885	257	394	855	8.08333	81.6498	48.5393	31.9	22	9.9	26.0833	26.7333	82
309	Aciotis acuminifolia	26.0958	26.4833	25.3833	2769	306	169	18.0482	844	542	710	701	9.55833	87.6911	49.0574	31.6	20.7	10.9	25.8	26.3667	65
310	Aciotis acuminifolia	26.6417	27.4333	25.9333	2206	339	7	71.1487	988	46	327	988	11.6333	66.8582	59.804	36	18.6	17.4	25.9333	26.9833	251
311	Aciotis acuminifolia	26.6333	27	26.3333	2802	355	103	40.4938	1010	338	683	562	8.53333	87.0748	29.0246	31.7	21.9	9.8	26.4167	26.7	38
312	Aciotis acuminifolia	25.6	26.4833	24.7667	2654	382	53	53.0209	1073	211	211	905	8.41667	76.5152	68.2242	32	21	11	25.2	26.4833	197
313	Aciotis acuminifolia	26.8042	27.2167	26.4833	2700	311	134	27.2938	877	433	567	588	9.025	86.7788	30.0347	32.3	21.9	10.4	26.6833	26.9333	50
314	Aciotis acuminifolia	25.8458	26.45	25.5167	1906	291	9	70.8466	835	44	297	835	12.4417	71.0952	41.8036	34.9	17.4	17.5	25.5167	25.75	227
315	Aciotis acuminifolia	26.4792	26.8167	26.1333	2410	313	87	41.2706	892	295	496	403	9.30833	83.8589	27.8354	32.1	21	11.1	26.45	26.25	73
316	Aciotis acuminifolia	26.4458	26.9333	26.0667	2494	325	123	34.3214	911	398	442	648	8.40833	84.9326	35.513	31.7	21.8	9.9	26.2667	26.4167	65
317	Aciotis acuminifolia	25.9167	26.45	25.4667	2234	323	24	57.074	900	132	334	229	10.5167	73.5431	40.973	33.1	18.8	14.3	25.7167	25.7	70
318	Aciotis acuminifolia	26.2042	26.5667	25.5833	2824	341	167	22.7958	942	534	675	751	9.775	89.6789	42.771	31.7	20.8	10.9	25.9333	26.1833	87
319	Aciotis acuminifolia	27.6792	28.2833	26.6333	1834	350	45	75.4821	969	143	292	904	9.375	82.9646	73.0647	33.6	22.3	11.3	26.6667	28.0833	84
320	Aciotis acuminifolia	26.0375	26.75	25.05	1812	267	18	60.4938	775	89	455	150	10.2417	72.1244	70.3603	32.7	18.5	14.2	26.25	25.1	144
321	Aciotis acuminifolia	25.825	26.35	25.1167	1988	302	22	62.7631	854	93	461	166	10.9667	73.6018	50.475	32.9	18	14.9	25.9333	25.1833	121
322	Aciotis acuminifolia	24.6375	25.35	23.3667	2139	312	35	55.5171	847	153	832	153	11.9917	77.868	86.0001	31.5	16.1	15.4	25.2667	23.3667	169
323	Aciotis acuminifolia	25.4583	26.0833	24.4833	1991	302	17	63.3187	859	85	478	163	10.6667	74.5921	68.0185	32.1	17.8	14.3	25.7167	24.5167	171
324	Aciotis acuminifolia	25.8083	26.2833	25.5333	1942	306	6	70.5813	891	54	260	891	11.0833	67.9959	35.9819	34	17.7	16.3	25.5333	25.7	192
325	Aciotis acuminifolia	25.6375	26.3833	25.15	1843	304	38	61.7876	828	154	194	772	8.59167	77.4024	56.6939	31.4	20.3	11.1	25.1667	26.3167	167
326	Aciotis acuminifolia	23.1625	23.7	22.55	1913	307	22	61.6123	847	109	273	847	10.975	76.2153	45.6332	30.9	16.5	14.4	22.55	23.4	685
327	Aciotis acuminifolia	25.425	26.1333	24.1667	1651	197	69	33.7144	583	240	472	240	10.4833	70.3579	86.93	32.2	17.3	14.9	25.8833	24.1667	149
328	Aciotis acuminifolia	26.5917	27.3833	26.0667	1951	306	49	56.4198	836	188	240	793	9.01667	77.7299	56.3606	32.6	21	11.6	26.0833	26.7833	17
329	Aciotis acuminifolia	25.8542	26.7333	25.35	1673	277	4	76.2526	781	25	225	764	11.8583	69.7549	59.1015	34.6	17.6	17	25.3667	25.8	183
330	Aciotis acuminifolia	25.6583	26.6	25.0833	1602	275	10	73.3049	766	48	181	766	11.85	70.5357	62.3347	34.4	17.6	16.8	25.0833	25.7333	226
331	Aciotis acuminifolia	26.1792	26.75	25.4333	1836	258	25	58.6302	755	102	440	174	10.9917	74.268	53.4049	33.3	18.5	14.8	26.25	25.5333	102
332	Aciotis acuminifolia	26.3292	26.95	25.55	1756	267	20	60.1361	736	92	422	159	10.8583	74.3721	56.4261	33.3	18.7	14.6	26.4	25.6333	104
333	Aciotis acuminifolia	24.275	25.2333	23.45	1961	357	9	79.3415	983	52	160	983	10.1333	75.0617	70.7267	31.6	18.1	13.5	23.45	24.3	639
334	Aciotis acuminifolia	27.5917	28.8833	26.35	2585	443	22	68.4625	1208	118	162	1204	9.98333	75.0627	99.3578	35.3	22	13.3	26.55	28.4667	82
335	Aciotis acuminifolia	27.475	28.05	26.6833	1975	358	61	65.4627	974	194	307	974	9.16667	83.3333	56.8291	33.3	22.3	11	26.6833	27.65	44
336	Aciotis acuminifolia	26.2917	26.6167	25.8167	2959	337	186	18.2944	919	591	591	705	8.85	86.7647	34.1676	31.5	21.3	10.2	26.25	26.6167	51
337	Aciotis acuminifolia	23.4167	24.3167	22.6833	2706	551	30	89.2197	1502	113	1502	113	8.5	79.4392	70.2053	29.1	18.4	10.7	24.3167	22.6833	302
338	Aciotis acuminifolia	26.1375	26.5667	25.5	2712	291	141	22.9059	821	468	727	473	9.75833	85.5994	43.5955	31.7	20.3	11.4	26.2167	25.6833	103
339	Aciotis acuminifolia	25.1708	25.65	24.35	2211	287	68	41.296	804	239	641	239	9.825	77.3622	56.7073	31.2	18.5	12.7	25.4667	24.35	194
340	Aciotis acuminifolia	26.0167	26.5167	25.3833	2379	348	46	54.6283	967	177	535	253	11.2667	72.2222	45.444	33.6	18	15.6	26.0333	25.5	86
341	Aciotis acuminifolia	26.8167	27.7333	26.1	2208	322	75	42.6352	869	266	266	491	8.76667	78.2738	66.6856	33	21.8	11.2	26.6167	27.7333	23
342	Aciotis acuminifolia	26.8	27.5167	25.9667	1735	282	21	63.4558	759	79	405	147	10.8333	75.2315	63.1016	33.7	19.3	14.4	26.8667	26.0667	108
343	Aciotis acuminifolia	26.6167	27.0667	26.0333	3082	340	155	25.3682	970	505	738	604	8.06667	79.868	43.345	31.5	21.4	10.1	26.7	26.0333	83
344	Aciotis acuminifolia	25.3417	25.85	24.4667	2020	281	73	42.863	717	244	607	467	7.38333	79.3907	61.5642	29.8	20.5	9.3	25.2833	24.9667	242
345	Aciotis acuminifolia	24.9042	25.4	24.0833	2102	276	52	46.7853	777	196	652	196	9.70833	78.293	55.2045	30.7	18.3	12.4	25.1667	24.0833	233
346	Aciotis acuminifolia	24.7875	25.4833	23.5333	1915	278	30	57.0552	766	125	640	125	11.4583	75.883	84.6416	31.5	16.4	15.1	25.3167	23.5333	183
347	Aciotis acuminifolia	23.35	24.2333	22.6167	2706	548	31	88.693	1498	115	1498	115	8.5	80.1887	68.6559	29	18.4	10.6	24.2333	22.6167	318
348	Aciotis acuminifolia	26.4292	26.9167	25.5667	2120	256	66	42.2015	759	223	670	431	7.50833	79.8759	60.5827	30.9	21.5	9.4	26.7167	26.0667	40
349	Aciotis acuminifolia	26.7125	27	26.35	7017	698	482	11.1106	1926	1546	1708	1901	8.625	92.7419	26.9785	31.5	22.2	9.3	26.6667	26.7667	52
350	Aciotis acuminifolia	26.1375	26.5667	25.5	2719	290	147	21.4693	815	483	727	486	9.94167	85.704	43.5955	31.8	20.2	11.6	26.1833	25.7	115
351	Aciotis acuminifolia	27.0083	27.8	26.1333	1757	283	26	62.383	772	86	405	156	11.1167	74.6085	66.8728	34.2	19.3	14.9	27.0667	26.2667	147
352	Aciotis acuminifolia	25.9833	26.3167	25.45	2441	327	34	53.5228	923	182	600	182	9.85	84.9138	38.1584	31.4	19.8	11.6	26.0667	25.45	226
353	Aciotis acuminifolia	25.8917	27.15	23.8	1902	295	37	59.9445	841	123	618	123	10.7333	65.0505	147.984	33.1	16.6	16.5	27.0167	23.8	157
354	Aciotis acuminifolia	NA	NA	NA	NA	NA	NA	NA	NA	NA	NA	NA	NA	NA	NA	NA	NA	NA	NA	NA	NA
355	Aciotis acuminifolia	26.475	27.8667	25.2333	2894	402	40	55.3562	1150	192	230	1042	8.98333	73.0352	101.657	33.4	21.1	12.3	25.45	27.45	188
356	Aciotis acuminifolia	25.1958	26.0667	24.05	1621	264	4	79.6937	774	18	413	49	11.3417	65.9399	84.2738	33.2	16	17.2	25.3167	24.1667	211
357	Aciotis acuminifolia	25.4542	26.6667	23.5167	1478	261	12	73.61	708	56	508	87	11.6917	67.9748	130.74	32.9	15.7	17.2	26.1833	23.7333	235
358	Aciotis acuminifolia	26.475	27.3167	25.8833	1894	302	47	57.6035	824	180	231	786	8.85	76.9565	61.5888	32.5	21	11.5	25.9	26.7333	45
359	Aciotis acuminifolia	26.125	26.55	25.5167	2773	295	146	22.4151	834	486	743	489	9.7	85.8407	41.9686	31.7	20.4	11.3	26.1667	25.7	94
360	Aciotis acuminifolia	26.4583	26.9333	25.8667	2533	262	128	22.7373	775	430	672	448	9.91667	83.3333	43.3712	32.2	20.3	11.9	26.5667	26.05	128
361	Aciotis acuminifolia	16.3292	17.25	14.7	1942	289	66	48.6932	803	233	563	236	12.4583	74.1567	111.792	23.7	6.9	16.8	17.0833	14.7667	2001
362	Aciotis acuminifolia	26.8542	27.2333	26.55	2699	311	135	27.457	878	431	490	583	8.975	87.1359	28.4811	32.3	22	10.3	26.75	26.9833	41
363	Aciotis acuminifolia	25.8875	26.3333	25.55	2583	390	21	63.4849	1140	107	401	210	10.7083	72.3536	35.17	33.3	18.5	14.8	25.6833	25.7333	118
364	Aciotis acuminifolia	25.75	26.35	25.0333	1791	297	74	42.2169	699	258	468	318	8.38333	82.1895	53.3002	31	20.8	10.2	25.8167	25.5	122
365	Aciotis acuminifolia	24.9417	25.3667	24.2333	3503	387	228	16.916	1051	701	814	966	9.7	87.3874	47.7128	30.5	19.4	11.1	24.7	25.35	317
366	Aciotis acuminifolia	26.3333	26.9833	25.9667	2160	426	7	82.7761	1113	30	67	1113	8.35	80.2885	44.8398	31.8	21.4	10.4	25.9667	26.85	19
367	Aciotis acuminifolia	25.5667	26.1	25	1969	333	4	76.665	941	38	255	68	11.8667	68.1992	46.5312	34	16.6	17.4	25.4667	25.1667	207
368	Aciotis acuminifolia	26.0042	26.4833	25.3833	2352	347	44	55.6577	965	168	529	241	11.1917	72.6732	43.9244	33.5	18.1	15.4	26.05	25.5167	82
369	Aciotis acuminifolia	26.2417	26.9167	25.8667	2436	325	108	37.5173	925	344	440	771	8.26667	81.8482	46.2618	31.7	21.6	10.1	25.9333	26.3667	138
370	Aciotis acuminifolia	24.4625	25.4333	23.6167	2613	519	38	88.9268	1456	127	1456	127	8.325	77.8037	77.2871	30.2	19.5	10.7	25.4333	23.6167	142
371	Aciotis acuminifolia	26.0875	26.6333	25.4	1950	280	23	60.2515	810	100	471	164	10.725	75.5282	49.1345	32.9	18.7	14.2	26.15	25.4833	106
372	Aciotis acuminifolia	26.5583	27.25	26.0333	1708	254	69	47.0967	689	253	253	327	7.33333	80.5861	50.9382	31.4	22.3	9.1	26.3167	27.25	6
373	Aciotis acuminifolia	23.1833	23.5833	22.5667	2619	293	102	29.4646	829	391	707	746	9.25	89.8058	40.6947	28.5	18.2	10.3	22.7667	23.3667	1007
374	Aciotis acuminifolia	23.9917	24.5	23.2	3096	348	174	23.2274	992	554	597	930	8.76667	85.1133	53.6755	29.1	18.8	10.3	23.4333	24.4	608
375	Aciotis acuminifolia	26.525	27.5	25.7833	1998	339	61	53.4766	903	234	234	369	8.66667	76.6962	68.1409	32.7	21.4	11.3	26.2667	27.5	96
376	Aciotis acuminifolia	26.5833	27.0333	26.0167	2743	303	136	26.6767	876	448	624	556	8.1	79.4118	42.2295	31.5	21.3	10.2	26.6667	26.0167	81
377	Aciotis acuminifolia	25.5333	26.05	24.65	2142	293	69	43.5316	742	247	681	406	7.23333	78.6232	62.4985	29.9	20.7	9.2	25.85	25.1333	197
378	Aciotis acuminifolia	24.4042	24.8667	23.9833	1892	307	19	64.1481	860	99	263	860	11.6917	75.4301	36.3354	32.5	17	15.5	23.9833	24.3833	345
379	Aciotis acuminifolia	26.9625	28.2667	25.7333	2678	442	23	62.7592	1160	124	175	1160	9.69167	72.8697	99.8664	34.7	21.4	13.3	25.8833	27.8333	127
380	Aciotis acuminifolia	24.8375	25.5333	23.5667	2114	295	39	53.3263	829	163	687	163	12.575	77.6235	86.7107	32.1	15.9	16.2	25.3667	23.5667	139
381	Aciotis acuminifolia	25.6667	26.0167	24.9667	3443	378	233	17.6135	1079	705	867	872	9.31667	87.0716	47.3542	31	20.3	10.7	25.4333	25.95	87
382	Aciotis acuminifolia	25.8542	26.2833	25.1	3041	330	218	15.2722	932	663	748	742	8.775	86.0294	50.1116	30.9	20.7	10.2	25.9833	25.75	152
383	Aciotis acuminifolia	25.3958	25.95	24.7833	1948	334	8	76.0221	954	48	231	95	12.5083	68.7271	47.7902	34.3	16.1	18.2	25.3333	25.05	214
384	Aciotis acuminifolia	25.675	26.2833	24.9667	1829	294	63	43.1451	719	239	499	315	8.35	82.6733	52.8075	30.9	20.8	10.1	25.7333	25.4333	141
385	Aciotis acuminifolia	25.2875	27	22.5167	3476	544	118	52.746	1478	379	1335	392	11.2583	65.4554	197.382	32.7	15.5	17.2	27	23.5667	244
386	Aciotis acuminifolia	26.7375	27.0667	26.2333	2907	362	176	25.0775	985	570	605	889	10.525	90.7327	35.7469	32.7	21.1	11.6	26.2667	26.9833	119
387	Aciotis acuminifolia	18.1125	18.4	17.5833	2358	314	131	29.4697	819	402	446	798	9.19167	86.7138	34.5178	23.6	13	10.6	17.8	18.1833	1637
388	Aciotis acuminifolia	26.2417	26.6167	25.5833	1756	229	53	44.4117	619	183	589	183	10.7667	83.4625	44.3044	32.4	19.5	12.9	26.5833	25.5833	195
389	Aciotis acuminifolia	27.3625	28.2667	26.6333	1871	321	15	78.4157	938	53	132	938	10.325	78.2197	67.3568	34.5	21.3	13.2	26.6333	27.7167	101
390	Aciotis acuminifolia	25.5417	26.0667	24.7833	2067	346	3	77.7624	996	29	540	58	12.7333	69.9634	53.3783	34.6	16.4	18.2	25.55	24.9333	345
391	Aciotis acuminifolia	27.6042	29	26.3833	2288	421	10	78.529	1158	70	235	1158	9.69167	70.2295	102.413	35.6	21.8	13.8	26.3833	28.2167	84
392	Aciotis acuminifolia	27.2833	28.3167	26.2167	2658	413	28	64.6596	1188	144	144	1150	10.45	79.1667	83.5119	34.8	21.6	13.2	26.3667	28.3167	131
393	Aciotis acuminifolia	25.35	26.1833	23.9667	1676	253	24	61.6518	720	95	549	95	10.2333	69.6145	96.0114	31.9	17.2	14.7	25.9333	23.9667	232
394	Aciotis acuminifolia	23.275	23.6	22.65	4418	499	268	20.7083	1407	847	980	1257	9.85	88.7387	42.8263	28.8	17.7	11.1	22.9333	23.55	520
395	Aciotis acuminifolia	25.225	27.05	22.35	3193	493	112	51.9142	1359	363	1359	372	11.3	65.3179	204.745	32.7	15.4	17.3	27.05	23.4167	231
396	Aciotis acuminifolia	27.0375	27.3333	26.6167	2243	261	106	24.4742	672	386	613	476	10.0083	84.8164	29.9336	33	21.2	11.8	26.9333	26.6833	115
397	Aciotis acuminifolia	25.2083	27.05	22.3167	3128	480	105	51.9521	1335	357	1335	362	10.9333	64.6943	204.593	32.5	15.6	16.9	27.05	23.3833	223
398	Aciotis acuminifolia	20.9292	21.3167	20.2167	4436	464	299	14.7181	1330	942	1062	1150	9.45833	85.2102	46.0464	26.6	15.5	11.1	20.8333	21.15	976
399	Aciotis acuminifolia	21.1708	21.55	20.45	4388	453	302	14.3502	1309	955	1049	1108	9.54167	85.961	46.7808	26.8	15.7	11.1	21.1	21.4	921
400	Aciotis acuminifolia	20.7583	21.1167	20.0833	4397	452	298	14.3252	1310	955	1075	1118	9.43333	87.3457	43.8403	26.3	15.5	10.8	20.6833	20.95	1016
401	Aciotis acuminifolia	26.1792	26.6	25.5667	2830	305	154	22.2692	862	500	741	510	9.50833	85.6607	41.8036	31.6	20.5	11.1	26.25	25.7333	95
402	Aciotis acuminifolia	26.05	26.3833	25.5167	2517	364	47	55.8262	960	154	595	183	9.93333	84.9003	38.7885	31.5	19.8	11.7	26.1333	25.8	217
403	Aciotis acuminifolia	25.0167	25.9333	24.1	2239	461	15	97.99	1306	70	1305	70	8.6	78.8991	76.9986	30.8	19.9	10.9	25.7333	24.1	51
404	Aciotis acuminifolia	26.675	27.15	26.0333	3272	424	151	32.7255	1195	518	543	1065	12.0833	90.1741	47.1699	33.7	20.3	13.4	26.05	27	102
405	Aciotis acuminifolia	25.6167	26.3333	24.75	3297	444	192	29.6675	1161	591	600	1051	9.63333	80.2778	62.4257	32.2	20.2	12	25.2667	26.2	280
406	Aciotis acuminifolia	26.2208	26.6167	25.6	2960	310	181	17.1852	875	579	757	593	9.90833	86.1594	42.29	31.8	20.3	11.5	26.2833	25.8	94
407	Aciotis acuminifolia	26.825	28.2833	25.4	2561	440	15	73.6616	1230	87	278	1230	9.66667	73.2323	117.231	34.4	21.2	13.2	25.4	27.7667	166
408	Aciotis acuminifolia	26.2375	26.7	25.6833	2556	266	133	20.8845	751	453	687	459	9.85833	84.2593	41.403	32	20.3	11.7	26.3333	25.8333	137
409	Aciotis acuminifolia	25.7417	26.5833	24.9333	2263	341	9	69.926	1008	54	146	990	10.4333	65.6184	68.0185	34.8	18.9	15.9	24.9833	26.4167	469
410	Aciotis acuminifolia	24.125	24.8667	23.0667	1977	372	2	84.0971	1006	33	817	33	14.0167	74.1623	79.1	32.4	13.5	18.9	24.55	23.0667	416
411	Aciotis acuminifolia	25.2875	25.5333	24.85	2991	368	188	27.2769	1051	577	623	958	10.4083	92.1091	30.0095	31.1	19.8	11.3	24.9	25.4833	385
412	Aciotis acuminifolia	28.2292	28.65	27.75	2687	395	40	51.0241	1027	215	477	1027	10.825	86.6	35.577	34.7	22.2	12.5	27.75	28.3333	63
413	Aciotis acuminifolia	26.7833	27.15	26.2	2430	364	104	40.1341	950	357	376	787	11.2167	90.457	40.7505	33.3	20.9	12.4	26.25	27.0167	161
414	Aciotis acuminifolia	27.6292	29.1833	26.15	2487	432	26	71.5301	1191	112	124	1191	9.94167	72.5669	122.372	35.5	21.8	13.7	26.15	28.7	47
415	Aciotis acuminifolia	26.5708	28.25	25.1167	2476	410	4	64.3135	1054	93	161	1054	9.775	69.3262	123.665	35	20.9	14.1	25.35	27.7333	193
416	Aciotis acuminifolia	21.675	22.0833	20.9667	4222	436	287	13.7854	1238	927	1007	1079	9.31667	86.2654	46.2454	27.2	16.4	10.8	21.5667	21.95	819
417	Aciotis acuminifolia	26.15	26.55	25.55	2831	302	150	21.1202	848	510	750	513	9.68333	85.6932	41.1759	31.7	20.4	11.3	26.1833	25.7667	86
418	Aciotis acuminifolia	25.9625	26.4167	25.4167	2443	239	157	12.0571	694	550	609	602	10.1583	87.5718	40.8503	31.7	20.1	11.6	25.7167	25.8667	213
419	Aciotis acuminifolia	27	27.5167	26.2667	2874	388	126	38.4959	1104	390	434	1008	11.4333	87.9487	51.7863	33.9	20.9	13	26.3167	27.3667	124
420	Aciotis acuminifolia	24.8292	25.5167	23.55	2106	294	38	53.6408	828	160	792	160	12.5083	77.2119	86.5621	32.1	15.9	16.2	25.3833	23.55	137
421	Aciotis acuminifolia	28	28.3833	27.5667	2801	382	42	54.0532	1085	204	482	956	11.5	89.8438	32.1926	34.6	21.8	12.8	27.7333	28.1333	81
422	Aciotis acuminifolia	28.0083	28.4167	27.55	2868	442	36	52.6441	1078	205	520	1054	11.45	89.4531	33.9005	34.6	21.8	12.8	27.7333	28.1333	85
423	Aciotis acuminifolia	25.4542	25.9833	24.75	1824	309	1	80.1331	877	18	470	48	12.675	70.4167	55.2045	34.1	16.1	18	25.4333	24.8	289
424	Aciotis acuminifolia	24.3417	25.25	22.7833	1969	345	8	75.0836	939	55	433	100	13.6167	68.771	102.288	33	13.2	19.8	24.8167	23.0167	398
425	Aciotis acuminifolia	25.6292	26.1667	25.2333	1858	310	3	74.8967	880	45	236	78	11.6583	68.1774	41.3113	34.1	17	17.1	25.4	25.4167	236
426	Aciotis acuminifolia	24.9458	25.5333	24.0167	1892	322	1	80.8294	917	22	491	47	13.825	71.2629	67.5365	34	14.6	19.4	25.1	24.05	371
427	Aciotis acuminifolia	25.95	26.4	25.5167	2029	329	6	74.7702	942	33	332	63	12.0333	71.2032	38.5534	34.6	17.7	16.9	25.8	25.65	268
428	Aciotis acuminifolia	25.2042	25.7667	24.4	1747	298	2	80.605	851	17	441	17	13.1083	71.2409	61.0685	33.8	15.4	18.4	25.2667	24.4	304
429	Aciotis acuminifolia	26.6792	27.4333	25.9	2228	348	8	70.17	997	55	333	973	10.575	67.3567	63.513	35.4	19.7	15.7	25.9333	27.2167	263
430	Aciotis acuminifolia	24.3375	25.25	22.7667	1959	343	8	75.1767	933	55	431	96	13.675	69.0657	103.4	33	13.2	19.8	24.8333	22.9833	414
431	Aciotis acuminifolia	24.9667	25.5667	24.05	1890	323	1	80.9033	917	21	493	47	13.7833	71.4162	67.0595	34	14.7	19.3	25.1	24.0833	366
432	Aciotis acuminifolia	24.4125	25.1833	22.95	1705	294	2	84.3953	872	20	661	20	14.2417	72.2927	100.637	33	13.3	19.7	24.9333	22.95	330
433	Aciotis acuminifolia	25.0917	25.65	24.0333	1836	324	1	83.6341	921	14	458	43	13.6667	69.3739	73.9728	34.4	14.7	19.7	25.3	24.0833	293
434	Aciotis acuminifolia	25.4583	25.9667	24.8667	1886	311	1	79.0394	895	20	484	53	12.3333	70.0758	50.3096	34.1	16.5	17.6	25.3333	24.95	325
435	Aciotis acuminifolia	25.475	25.9833	24.9167	1888	309	2	78.5213	894	23	482	55	12.25	70	49.2904	34.1	16.6	17.5	25.3167	25	327
436	Aciotis acuminifolia	25.5208	26.0333	24.9667	1877	309	3	78.3209	893	24	476	52	12.3917	70.0094	49.4726	34.2	16.5	17.7	25.3667	25.05	315
437	Aciotis acuminifolia	25.8417	26.3667	25.3167	1892	309	2	78.2978	897	22	252	56	12.45	69.5531	48.234	34.7	16.8	17.9	25.6667	25.4167	267
438	Aciotis acuminifolia	25.2333	25.8	24.7667	1939	316	2	77.6652	914	25	261	60	12.1667	69.5238	46.7748	34	16.5	17.5	25	24.9167	404
439	Aciotis acuminifolia	25.3333	25.8833	24.5667	1846	316	1	80.3092	886	18	485	47	13.2333	70.3901	57.8923	34.3	15.5	18.8	25.3333	24.6333	311
440	Aciotis acuminifolia	25.1583	25.7167	24.3833	1852	318	1	80.517	890	19	486	45	13.1667	70.7885	59.3079	34	15.4	18.6	25.1833	24.4167	335
441	Aciotis acuminifolia	25.2792	25.85	24.4667	1752	296	2	80.6194	852	17	446	45	12.8583	71.4352	62.2845	33.7	15.7	18	25.3333	24.4667	296
442	Aciotis acuminifolia	24.425	25.2	22.95	1712	295	2	84.2347	874	20	665	20	14.2	72.8205	101.254	32.9	13.4	19.5	24.9667	22.95	324
443	Aciotis acuminifolia	24.3833	25.15	22.9167	1702	293	2	84.4614	871	20	660	20	14.1667	72.6496	100.144	32.9	13.4	19.5	24.9167	22.9167	331
444	Aciotis acuminifolia	25.7625	26.2	25.3	2393	355	22	61.997	1016	103	365	200	11.6083	70.7825	38.1459	33.9	17.5	16.4	25.6667	25.5	99
445	Aciotis acuminifolia	25.4583	26.0167	24.4667	2068	319	23	62.104	857	95	522	176	10.9	75.6945	69.0465	32.1	17.7	14.4	25.7833	24.4667	118
446	Aciotis acuminifolia	25.25	26	24.0167	1640	232	42	50.3682	657	154	505	170	10.1167	69.7701	86.4712	31.8	17.3	14.5	25.6833	24.0333	223
447	Aciotis acuminifolia	24.5917	25.3	23.3	1959	273	37	53.5581	776	150	632	150	11.7333	76.6885	87.3299	31.4	16.1	15.3	25.15	23.3	202
448	Aciotis acuminifolia	25.8333	26.3333	25.55	1949	307	7	70.3814	894	55	262	894	11.0667	67.4797	36.948	34.1	17.7	16.4	25.55	25.75	189
449	Aciotis acuminifolia	25.9375	26.6667	25.45	1844	307	36	64.123	845	140	177	419	8.45833	77.5994	59.0887	31.6	20.7	10.9	25.45	26.6333	93
450	Aciotis acuminifolia	24.8375	25.5333	23.5667	2095	293	38	54.2338	827	156	684	156	12.375	77.3438	86.264	32	16	16	25.3667	23.5667	130
451	Aciotis acuminifolia	26.4875	26.9333	25.9167	2509	263	125	22.6802	767	426	667	441	9.675	83.4052	42.0024	32.1	20.5	11.6	26.6167	26.0667	111
452	Aciotis acuminifolia	19.9375	20.2667	19.2833	3889	455	256	18.3458	1219	804	857	1091	8.975	86.2981	42.0565	25.3	14.9	10.4	19.8833	20.0667	1155
453	Aciotis acuminifolia	27.6042	28.4833	27	1627	303	6	86.8428	886	26	263	886	9.05833	80.1622	60.6202	33.7	22.4	11.3	27	27.85	52
454	Aciotis acuminifolia	26.1375	26.5667	25.5167	2724	300	139	23.9084	833	461	724	468	9.625	85.177	42.9654	31.6	20.3	11.3	26.2	25.7	98
455	Aciotis acuminifolia	25.4208	26.15	24.2	1675	226	46	46.9065	651	170	510	184	10.4917	70.4139	84.4893	32.2	17.3	14.9	25.8	24.2667	216
456	Aciotis acuminifolia	26.1917	26.6333	25.6	2656	290	130	24.0163	804	444	711	453	9.65	85.3982	41.606	31.7	20.4	11.3	26.35	25.7833	98
457	Aciotis acuminifolia	22.4417	22.8833	21.8667	2756	360	102	31.9263	916	415	596	801	9.51667	89.7799	40.6109	27.9	17.3	10.6	22.0167	22.3	1108
458	Aciotis acuminifolia	26.2167	26.7	25.6167	3177	340	193	19.4194	973	605	768	650	9.33333	84.0841	43.8144	31.7	20.6	11.1	26.1833	25.7833	125
459	Aciotis acuminifolia	26.2125	26.7167	25.5667	2508	243	150	12.3091	714	533	627	616	10.1417	83.8154	48.8097	32.1	20	12.1	26.2333	25.5667	134
460	Aciotis acuminifolia	24.8083	25.8333	23.65	1535	274	2	85.9279	777	10	385	31	12.2167	67.8704	90.8253	33.1	15.1	18	24.8333	23.6833	386
461	Aciotis acuminifolia	26.5875	28.1333	25.25	2752	492	16	66.1729	1253	139	194	1073	9.19167	72.3753	111.256	33.9	21.2	12.7	26.1333	27.6833	209
462	Aciotis acuminifolia	26.4667	27.1833	26.0167	2318	305	73	45.9306	886	257	392	856	8.06667	80.6667	49.2827	31.9	21.9	10	26.0333	26.6667	89
463	Aciotis acuminifolia	25.3042	25.8	24.5167	2208	291	59	43.6991	814	220	662	220	9.99167	78.0599	54.8741	31.4	18.6	12.8	25.55	24.5167	195
464	Aciotis acuminifolia	25.4083	26.1	24.1833	1647	203	60	37.9856	604	221	478	221	10.4833	70.3579	83.7158	32.2	17.3	14.9	25.8167	24.1833	155
465	Aciotis acuminifolia	25.4167	26.3167	23.8333	1701	310	13	75.2483	824	56	596	93	12.0167	69.8643	104.454	32.9	15.7	17.2	25.9333	24.0667	178
466	Aciotis acuminifolia	26.525	27.3167	26	1992	319	60	55.459	850	199	278	821	9.4	78.3333	55.3706	32.7	20.7	12	26.0333	26.7333	42
467	Aciotis acuminifolia	23.175	23.7167	22.6	1933	298	20	59.778	829	110	299	829	11.25	76.0135	44.5431	31.1	16.3	14.8	22.6	23.3833	665
468	Aciotis acuminifolia	26.7125	27.05	26.4	2284	289	98	35.7521	821	319	457	434	9.05833	85.456	26.4682	32.2	21.6	10.6	26.65	26.7667	45
469	Aciotis acuminifolia	27.0958	27.95	26.55	2127	330	63	56.2437	916	216	260	916	8.575	77.9545	58.2884	32.9	21.9	11	26.55	27.8167	14
470	Aciotis acuminifolia	26.9333	27.2167	26.6	6449	707	309	18.3808	1862	1232	1387	1808	9.7	93.2692	23.9634	32.2	21.8	10.4	26.8167	27.1333	47
471	Aciotis acuminifolia	23.9625	24.3333	23.3	4264	476	253	20.3939	1339	802	861	1210	9.49167	88.7072	44.6769	29.4	18.7	10.7	23.6333	24.3	393
472	Aciotis acuminifolia	26.9875	27.3667	26.4167	2609	362	122	39.2426	1011	375	401	917	11.2917	90.3333	40.0071	33.6	21.1	12.5	26.4833	27.2333	141
473	Aciotis acuminifolia	25.3917	26.2167	24.7833	1721	277	13	70.0841	812	61	225	812	11.6833	69.5437	57.8334	34.3	17.5	16.8	24.7833	25.5833	274
474	Aciotis acuminifolia	23.3708	23.8	22.6167	4211	436	275	15.7317	1265	870	963	1114	9.45833	87.5772	48.9646	28.8	18	10.8	23.1833	23.7167	505
475	Aciotis acuminifolia	26.4542	27.1667	26	2315	305	71	46.049	886	254	394	857	8.09167	80.9167	49.3806	31.9	21.9	10	26.0333	26.65	93
476	Aciotis acuminifolia	26.5167	27.2	26.05	2317	305	72	45.866	885	257	394	855	8.08333	81.6498	48.5393	31.9	22	9.9	26.0833	26.7333	82
477	Aciotis acuminifolia	20.8792	21.2	20.5833	2459	372	54	40.0305	878	353	608	393	9.30833	87.8145	31.5118	26	15.4	10.6	20.75	20.8	1126
478	Aciotis acuminifolia	26.9667	27.3833	26.3333	2588	348	85	43.8637	1031	312	351	943	11.3333	89.2388	44.6366	33.7	21	12.7	26.3833	27.2333	151
479	Aciotis acuminifolia	26.5875	27.0333	26	2637	295	122	29.2886	864	404	610	506	8.34167	80.2083	43.1764	31.6	21.2	10.4	26.6833	26	74
480	Aciotis acuminifolia	25.975	26.95	25.0333	2622	365	24	50.2585	1016	194	256	853	9.78333	77.6455	73.1903	32.8	20.2	12.6	25.7333	26.5667	306
481	Aciotis acuminifolia	27.6333	28.5	26.8	1656	312	58	69.8654	871	184	232	739	8.83333	80.303	67.2963	33.7	22.7	11	26.8333	27.5833	82
482	Aciotis acuminifolia	28.0375	29.6167	26.8167	2813	424	14	57.0928	1122	184	199	1064	9.39167	69.5679	110.805	35.5	22	13.5	26.85	29.05	181
483	Aciotis acuminifolia	20.4667	22.8833	17.15	1460	287	12	84.3284	798	40	597	40	12.2833	63.3162	237.586	28.8	9.4	19.4	22.4333	17.15	719
484	Aciotis acuminifolia	25.9208	26.4667	25.25	2113	322	23	62.3475	906	102	489	174	11.3083	72.957	48.8252	33.4	17.9	15.5	25.95	25.3333	91
485	Aciotis acuminifolia	27.2333	28.0833	26.6167	1741	364	56	66.7989	849	226	233	833	8.63333	79.2049	61.1382	33.2	22.3	10.9	26.6167	27.8667	91
486	Aciotis acuminifolia	25.8333	26.6167	24.6167	1655	256	30	58.5502	708	121	546	149	10.05	69.7917	85.8999	32.4	18	14.4	26.2667	24.6333	215
487	Aciotis acuminifolia	17.6458	17.7833	17.5167	883	237	0	109.668	583	7	15	379	11.2917	87.5323	13.7276	24.1	11.2	12.9	17.55	17.6667	2110
488	Aciotis acuminifolia	27.3875	28.25	26.8667	1444	262	14	78.1821	767	55	203	92	9.625	80.2083	63.5369	33.9	21.9	12	26.8833	27.35	80
489	Aciotis acuminifolia	26.95	27.6833	26.3333	2160	311	82	42.661	851	332	332	379	7.86667	79.4613	52.958	32.2	22.3	9.9	26.8167	27.6833	14
490	Aciotis acuminifolia	23.6792	26.1333	20.3167	790	130	10	64.0962	358	53	319	59	11.625	64.5833	251.391	32.1	14.1	18	25.7	21.7833	659
491	Aciotis acuminifolia	25.7583	26.45	25.2833	2201	394	52	63.5161	1058	207	369	1058	10.4	84.5528	53.3357	32.2	19.9	12.3	25.2833	26.2667	431
492	Aciotis acuminifolia	25.0042	26.25	22.8833	1568	272	3	81.5151	756	21	426	41	14.0417	68.4959	146.481	33.8	13.3	20.5	25.7167	22.9167	264
493	Aciotis acuminifolia	25.3125	25.8167	24.4833	2093	293	37	51.1619	799	173	663	173	10.1083	78.3592	56.694	31.4	18.5	12.9	25.5667	24.4833	210
494	Aciotis acuminifolia	23.1958	23.7667	22.2667	1743	261	62	43.3147	650	219	484	448	7.60833	78.4364	66.211	27.8	18.1	9.7	23.2	22.7	665
495	Aciotis acuminifolia	15.0542	17.8167	12.2333	1637	279	34	65.3106	750	116	673	116	10.0417	59.4181	225.947	22.8	5.9	16.9	17.6667	12.2333	1492
496	Aciotis acuminifolia	26.3542	26.8	25.8	2510	266	117	24.064	757	417	679	422	9.575	83.9912	41.146	31.9	20.5	11.4	26.4667	25.95	88
497	Aciotis acuminifolia	26.2875	26.7667	25.4167	2104	266	57	43.6216	753	213	712	361	7.725	81.3158	60.4199	30.8	21.3	9.5	26.55	25.9833	62
498	Aciotis acuminifolia	25.9917	26.85	25.3167	1672	343	40	74.334	876	148	204	876	8.3	78.3019	62.5167	31.8	21.2	10.6	25.3167	25.8333	339
499	Aciotis acuminifolia	25.5458	26.4667	24.0667	1552	295	1	84.1712	802	15	373	36	13.525	71.1842	102.169	34.1	15.1	19	26	24.1167	332
500	Aciotis acuminifolia	26.3208	27.1	25.5667	2239	351	8	71.291	1009	50	143	1000	10.7417	65.8998	63.9765	35.5	19.2	16.3	25.6167	26.9	355
501	Aciotis acuminifolia	24.6958	25.9333	22.65	1559	272	3	81.1406	753	21	433	43	13.625	68.125	141.814	33.3	13.3	20	25.45	22.6833	322
502	Aciotis acuminifolia	24.5958	24.9	24.1167	2213	325	72	36.5387	775	294	438	710	8.575	84.901	37.8669	29.6	19.5	10.1	24.1833	24.8333	759
503	Aciotis acuminifolia	26.8625	27.2667	26.5667	2658	311	127	28.6184	883	416	478	559	8.64167	88.1803	29.3974	32.1	22.3	9.8	26.7333	27.0333	28
504	Aciotis acuminifolia	26.8125	27.1833	26.2833	2842	358	161	26.2265	984	532	561	872	10.875	90.625	38.146	33	21	12	26.3167	27.0833	109
505	Aciotis acuminifolia	26.0667	26.5	25.4167	2833	301	154	21.1122	852	510	748	517	9.71667	85.9882	44.6875	31.6	20.3	11.3	26.1167	25.6	116
506	Aciotis acuminifolia	25.9292	26.4833	25.4667	2226	323	23	57.0492	896	131	335	227	10.525	73.0903	42.5579	33.2	18.8	14.4	25.7167	25.7333	69
507	Aciotis acuminifolia	25.6583	26.5333	25.0333	2047	360	47	55.6259	898	183	183	500	9.05	79.386	61.6749	32.1	20.7	11.4	25.35	26.5333	285
508	Aciotis acuminifolia	13.2542	13.7833	12.6833	1978	356	66	54.7528	908	276	370	743	9.35833	77.9861	44.7446	19.3	7.3	12	12.8833	13.3167	2733
509	Aciotis acuminifolia	26.7542	27.15	26.4333	2680	308	131	27.5289	870	425	479	590	9.075	86.4286	29.9589	32.2	21.7	10.5	26.65	26.8667	54
510	Aciotis acuminifolia	27.2583	28.8	25.8	2432	442	19	74.446	1221	107	108	1221	9.98333	73.4069	121.428	35.1	21.5	13.6	25.8	28.3	85
511	Aciotis acuminifolia	24.0458	24.5833	23.15	1838	243	66	39.899	609	225	563	391	7.59167	79.0799	63.7986	28.6	19	9.6	24.4	23.6	503
512	Aciotis acuminifolia	25.7292	26.6333	25.0667	2122	372	49	56.1792	923	185	185	520	9.14167	79.4928	64.2247	32.3	20.8	11.5	25.5167	26.6333	268
513	Aciotis acuminifolia	25.6208	26.8333	23.8167	1295	219	16	69.5707	607	66	446	99	10.675	67.1384	123.223	32.8	16.9	15.9	26.2833	24.0333	212
514	Aciotis acuminifolia	26.525	27	25.6833	1688	235	47	48.184	582	166	451	366	7.58333	80.6738	59.0262	31	21.6	9.4	26.7833	26.2167	26
515	Aciotis acuminifolia	26.4667	26.9667	25.65	1752	232	50	43.5461	655	174	530	335	7.68333	80.8772	56.5417	31	21.5	9.5	26.7	26.1667	7
516	Aciotis acuminifolia	26.1542	26.6333	25.3167	2108	277	54	47.6471	789	222	730	316	7.30833	80.3114	58.3663	30.5	21.4	9.1	26.4167	25.8167	79
517	Aciotis acuminifolia	NA	NA	NA	NA	NA	NA	NA	NA	NA	NA	NA	NA	NA	NA	NA	NA	NA	NA	NA	NA
518	Aciotis acuminifolia	22.8958	23.4667	21.9667	1698	261	63	40.7331	622	224	471	293	7.64167	78.7801	67.0976	27.5	17.8	9.7	22.8833	22.3833	728
519	Aciotis acuminifolia	26.4208	26.9	25.5667	1957	261	55	49.013	754	198	646	318	7.55833	80.4078	59.7136	30.9	21.5	9.4	26.6833	26.1	42
520	Aciotis acuminifolia	26.5917	27.0667	25.7667	1557	230	41	51.1874	658	163	488	289	8	80.8081	56.4412	31.3	21.4	9.9	26.8	26.3333	13
521	Aciotis acuminifolia	26.8792	27.8	26.1333	2014	316	89	46.9437	858	300	300	351	8.675	76.7699	65.521	32.9	21.6	11.3	26.6833	27.8	17
522	Aciotis acuminifolia	26.2333	26.7333	25.65	3155	338	194	19.3114	962	602	771	641	9.26667	85.0153	43.4497	31.6	20.7	10.9	26.1833	25.8167	130
523	Aciotis acuminifolia	21.7	22.1	21	4152	427	279	13.5377	1207	919	997	1057	9.35	86.5741	46.0731	27.2	16.4	10.8	21.6	21.9667	824
524	Aciotis acuminifolia	26.25	26.65	25.6	2734	290	145	21.849	819	482	734	484	10	86.2069	44.0041	31.9	20.3	11.6	26.3167	25.8	92
525	Aciotis acuminifolia	26.325	27	25.9167	2397	320	100	38.8579	912	327	425	784	8.1	81.8182	46.2454	31.7	21.8	9.9	26.0167	26.4833	119
526	Aciotis acuminifolia	25.1542	25.6167	24.6167	2240	336	16	67.0885	981	76	309	148	11.525	70.2744	42.2901	33.2	16.8	16.4	25.1167	24.8333	160
527	Aciotis acuminifolia	21.7292	22.1167	21.0167	4073	421	269	13.5947	1184	920	965	1017	9.525	86.5909	46.1449	27.3	16.3	11	21.6333	22	815
528	Aciotis acuminifolia	12.325	15.0167	9.13333	745	170	5	92.0572	426	22	222	25	17	66.4062	242.876	23.9	-1.7	25.6	13.5833	9.15	3529
529	Aciotis acuminifolia	22.5542	23.4167	21.9833	2588	480	45	81.3312	1390	172	1189	199	8.20833	80.4739	62.7571	27.9	17.7	10.2	23.3667	22	539
530	Aciotis acuminifolia	25.65	25.9833	25.15	2232	353	41	55.6285	932	164	559	184	9.86667	85.0575	37.2339	31.1	19.5	11.6	25.65	25.4333	270
531	Aciotis acuminifolia	26.6042	27.05	26.0167	2969	329	148	26.0579	943	484	705	584	8.075	79.9505	42.983	31.5	21.4	10.1	26.6833	26.0333	80
532	Aciotis acuminifolia	24.9417	25.3667	24.2333	3503	387	228	16.916	1051	701	814	966	9.7	87.3874	47.7128	30.5	19.4	11.1	24.7	25.35	317
533	Aciotis acuminifolia	21.1042	21.4833	20.4167	4367	491	269	18.6001	1363	846	994	1217	9.29167	86.838	44.0278	26.6	15.9	10.7	20.95	21.3667	954
534	Aciotis acuminifolia	25.2375	26.1	23.7667	2535	383	80	55.2771	1088	247	799	282	10.1417	72.4405	101.447	31.7	17.7	14	25.95	23.8167	210
535	Aciotis acuminifolia	26.8333	27.2167	26.5333	2755	316	140	26.5018	889	448	584	602	8.93333	87.5817	28.2306	32.2	22	10.2	26.7333	26.95	48
536	Aciotis acuminifolia	24.825	25.55	23.55	2119	299	38	54.0412	833	160	803	160	12.5333	77.8468	86.7992	32	15.9	16.1	25.3667	23.55	139
537	Aciotis acuminifolia	26.8917	27.6167	26.0833	1746	280	22	63.9406	769	79	405	146	10.5667	74.9409	62.0056	33.7	19.6	14.1	26.95	26.1833	114
538	Aciotis acuminifolia	26.2417	26.8833	25.9	2227	408	28	69.2282	1047	106	123	1023	8.96667	81.5152	43.3712	32	21	11	25.9667	26.7333	17
539	Aciotis acuminifolia	25.8292	26.65	25.2	1775	277	16	67.5943	822	72	242	760	11.8917	70.3649	58.0148	34.8	17.9	16.9	25.2167	26.0667	221
540	Aciotis acuminifolia	26.0708	26.4333	25.55	3142	317	188	16.5587	910	613	768	794	9.00833	85.7937	36.7088	31.3	20.8	10.5	26.0167	25.8833	69
541	Aciotis acuminifolia	26.4583	26.9333	25.8667	2533	262	128	22.7373	775	430	672	448	9.91667	83.3333	43.3712	32.2	20.3	11.9	26.5667	26.05	128
542	Aciotis acuminifolia	26.8708	27.2167	26.3833	3021	367	173	25.0361	1029	577	600	928	10.8083	90.8263	35.3205	33	21.1	11.9	26.4	27.1333	103
543	Aciotis acuminifolia	25.8917	26.4	25.15	2110	361	2	78.3318	1023	26	552	53	12.5833	69.5212	53.2931	34.9	16.8	18.1	25.8833	25.2833	270
544	Aciotis acuminifolia	27.0542	28.2833	25.9167	2259	411	14	75.4093	1097	67	239	1097	9.49167	71.3659	92.8209	34.7	21.4	13.3	25.9167	27.6167	108
545	Aciotis acuminifolia	26.8333	27.2	26.3	2872	355	156	25.8726	987	538	553	886	11	90.1639	38.1583	33.1	20.9	12.2	26.3333	27.1167	107
546	Aciotis acuminifolia	25.275	25.7667	24.4667	2130	294	41	49.467	806	181	668	181	9.98333	79.2328	55.5346	31.2	18.6	12.6	25.5333	24.4667	207
547	Aciotis acuminifolia	26.3667	27	25.6	1774	264	22	59.4331	738	95	427	164	10.8833	74.0363	56.3001	33.4	18.7	14.7	26.4167	25.6833	94
548	Aciotis acuminifolia	21.0083	21.3833	20.3	4336	443	292	14.1122	1288	955	1046	1092	9.45	85.9091	45.4189	26.6	15.6	11	20.9167	21.2333	957
549	Aciotis acuminifolia	26.15	26.5667	25.5167	2786	298	150	22.1307	838	491	744	496	9.78333	85.8187	43.3799	31.7	20.3	11.4	26.2	25.7	93
550	Aciotis acuminifolia	20.65	21.0167	19.9667	4391	475	288	16.3051	1347	906	1031	1169	9.33333	86.4197	44.0041	26.2	15.4	10.8	20.5667	20.85	1029
551	Aciotis acuminifolia	26.2417	26.7333	25.6167	3023	331	174	21.1324	945	572	701	580	8.75	82.5472	45.5189	31.4	20.8	10.6	26.2167	25.85	117
552	Aciotis acuminifolia	26.9917	27.3	26.6667	7102	710	430	14.5779	2053	1478	1666	1859	9.65	92.7885	24.5721	32.3	21.9	10.4	26.8667	27.2167	38
553	Aciotis acuminifolia	25.35	25.8667	24.65	2090	243	140	22.1328	696	430	563	550	10.45	87.0833	50.5874	31.2	19.2	12	25.4	24.95	383
554	Aciotis acuminifolia	26.8125	27.7167	26.1833	1676	348	56	73.6712	893	189	196	893	8.25833	77.9088	63.0341	32.6	22	10.6	26.1833	27.4833	131
555	Aciotis acuminifolia	26.3333	27.0167	25.7667	2155	277	83	39.8326	786	347	432	389	7.41667	80.616	51.6691	31.3	22.1	9.2	26.1667	27	56
556	Aciotis acuminifolia	25.8	26.15	25.2333	3245	326	221	13.8423	922	676	750	872	9.05	86.1905	40.1701	31.1	20.6	10.5	25.8	26.1333	104
557	Aciotis acuminifolia	25.1708	25.8833	23.9333	1686	211	58	39.4812	626	218	493	223	10.5917	70.6111	85.532	32	17	15	25.6	23.9667	177
558	Aciotis acuminifolia	26.1375	26.4667	25.65	2898	301	163	19.9823	880	533	603	722	8.85833	85.1763	34.6492	31.4	21	10.4	26.0667	25.9833	59
559	Aciotis acuminifolia	25.4958	26.05	24.6667	3015	336	178	20.3474	952	573	619	848	8.825	84.8558	56.2648	30.7	20.3	10.4	25.3	25.9333	268
560	Aciotis acuminifolia	25.8917	26.4167	25.2333	2141	330	26	62.4663	925	109	493	173	10.8	72.4832	47.2822	33.1	18.2	14.9	25.95	25.35	70
561	Aciotis acuminifolia	26.4375	26.7333	26.0667	2739	325	155	22.8257	895	505	593	785	9.05833	88.8072	28.4545	31.7	21.5	10.2	26.3667	26.5833	75
562	Aciotis acuminifolia	26.0417	26.2333	25.85	4904	595	159	41.1081	1738	554	1345	610	11.8167	89.5202	19.1683	32.6	19.4	13.2	26.0167	25.95	384
563	Aciotis acuminifolia	26.3083	26.9333	25.55	1771	269	21	59.7386	738	94	426	162	10.95	75	56.037	33.3	18.7	14.6	26.3667	25.6167	109
564	Aciotis acuminifolia	25.5333	26.3833	24.7167	2262	337	9	69.7668	1004	54	146	984	10.2667	65.3928	69.0959	34.5	18.8	15.7	24.7667	26.2167	516
565	Aciotis acuminifolia	26.6625	27.55	26.1	1769	360	52	71.7339	911	179	183	911	8.325	78.5377	61.279	32.5	21.9	10.6	26.1	27.3	129
566	Aciotis acuminifolia	23.3083	23.95	22.6333	1876	298	20	61.0256	822	107	278	822	11.2667	74.6137	52.0853	31.5	16.4	15.1	22.6333	23.6333	687
567	Aciotis acuminifolia	23.9	24.4333	23.3167	1863	301	20	62.5155	831	105	261	831	10.95	76.0417	45.2267	31.6	17.2	14.4	23.3167	24.1167	533
568	Aciotis acuminifolia	23.4167	24.0333	22.7833	1882	297	21	60.6307	823	109	282	823	11.3167	74.9448	49.696	31.6	16.5	15.1	22.7833	23.7167	665
569	Aciotis acuminifolia	24.8833	25.4167	24.3833	1908	291	18	59.6206	811	107	304	811	11.45	75.3289	41.1943	33	17.8	15.2	24.3833	25.0333	327
570	Aciotis acuminifolia	23.0708	23.6	22.5	1943	300	19	59.9724	835	109	301	835	11.3083	75.8949	43.665	31.1	16.2	14.9	22.5	23.3	694
571	Aciotis acuminifolia	22.9708	23.5	22.3667	1897	307	20	62.2534	843	106	272	843	11.0083	76.4468	45.1995	30.7	16.3	14.4	22.3667	23.1833	715
572	Aciotis acuminifolia	26.8458	27.7167	26.2	2013	298	61	50.6615	831	214	339	822	9.25833	77.1528	61.0685	33.1	21.1	12	26.25	27.1333	33
573	Aciotis acuminifolia	22.9458	23.4833	22.3667	1951	300	19	59.7314	835	111	304	835	11.275	75.6711	44.592	31	16.1	14.9	22.3667	23.1667	722
574	Aciotis acuminifolia	25.2542	25.9667	24.0167	1676	206	59	38.3627	614	221	487	222	10.5083	70.0556	84.9989	32.1	17.1	15	25.6667	24.0833	207
575	Aciotis acuminifolia	26.2667	27.1333	25.5833	1666	339	38	73.7666	872	148	201	751	8.2	78.0952	63.2935	32	21.5	10.5	25.6	26.95	274
576	Aciotis acuminifolia	26.15	26.7833	25.7167	2244	308	117	36.1759	874	375	375	672	8.33333	82.5082	44.0041	31.6	21.5	10.1	25.9333	26.7833	187
577	Aciotis acuminifolia	26.4417	26.7667	25.9833	2419	329	143	32.305	888	445	449	688	8.88333	87.9538	33.6313	31.6	21.5	10.1	26.2	26.7	28
578	Aciotis acuminifolia	26.175	27.1667	25.4833	1686	298	24	73.3947	843	92	102	815	8.38333	78.3489	71.0793	32.1	21.4	10.7	25.6333	26.95	126
579	Aciotis acuminifolia	23.6667	24.9667	21.3333	1254	254	6	88.622	686	20	354	30	13.0833	68.4991	162.821	31.9	12.8	19.1	24.5833	21.3333	513
580	Aciotis acuminifolia	27.2583	28.1	26.6333	1785	367	56	65.1084	858	229	249	858	8.66667	79.5107	60.8214	33.2	22.3	10.9	26.6333	27	92
581	Aciotis acuminifolia	12.3875	12.6167	12.1833	1007	152	15	49.9434	407	79	289	251	9.475	89.3868	19.4381	17.8	7.2	10.6	12.4167	12.4833	2874
582	Aciotis acuminifolia	26.5625	27	26.0167	3082	333	169	20.0448	960	604	673	737	8.125	82.9082	40.459	31.4	21.6	9.8	26.5167	26.0333	85
583	Aciotis acuminifolia	26.3292	26.8	25.75	2479	254	127	21.075	729	436	667	444	9.84167	84.1168	42.6646	32	20.3	11.7	26.4167	25.9167	136
584	Aciotis acuminifolia	26.5167	26.8167	26.0167	2920	365	181	26.0365	1009	570	611	904	10.3833	91.0819	34.9892	32.4	21	11.4	26.05	26.75	143
585	Aciotis acuminifolia	25.0875	25.5833	24.2667	2097	280	58	45.8825	790	199	632	199	9.55833	77.71	56.8541	30.9	18.6	12.3	25.3833	24.2667	186
586	Aciotis acuminifolia	26.7042	27.5833	26.15	1687	358	48	71.4333	853	171	181	853	8.30833	79.127	60.2818	32.5	22	10.5	26.15	27.3333	122
587	Aciotis acuminifolia	27.475	28.1167	26.8667	2635	468	23	69.3979	1238	117	316	1238	11.5667	77.1111	50.3398	35.4	20.4	15	26.8667	27.8333	135
588	Aciotis acuminifolia	23.7208	24.6333	23.0667	2782	536	46	84.731	1501	155	1275	155	8.175	78.6058	68.8364	29.3	18.9	10.4	24.6167	23.0667	312
589	Aciotis acuminifolia	26.1458	26.5667	25.5333	2654	290	128	24.3362	803	443	713	448	9.65833	84.7222	42.7178	31.7	20.3	11.4	26.3333	25.7167	89
590	Aciotis acuminifolia	26.2208	26.55	25.9333	3582	459	191	37.275	1356	613	889	1356	7.975	92.7326	25.2675	30.7	22.1	8.6	25.9333	26.4167	17
591	Aciotis acuminifolia	26.6875	26.9833	26.35	3279	361	187	21.687	1027	581	700	804	8.79167	88.8047	25.3274	31.8	21.9	9.9	26.5667	26.6667	29
592	Aciotis acuminifolia	24.8083	25.5167	23.55	1889	274	29	57.6524	758	119	631	119	11.3833	75.3863	84.7143	31.5	16.4	15.1	25.3167	23.55	187
593	Aciotis acuminifolia	26.0125	26.5333	25.1833	2823	312	167	20.38	879	524	599	766	8.775	84.375	56.6137	31.1	20.7	10.4	25.8333	26.45	181
594	Aciotis acuminifolia	26.6208	27.0833	26.0833	2920	335	155	24.0891	915	510	643	633	7.75833	79.9828	39.6839	31.4	21.7	9.7	26.6333	26.4667	87
595	Aciotis acuminifolia	25.0583	25.95	24.1833	3077	426	80	48.4479	1217	320	330	1059	9.73333	79.1328	66.7027	31.6	19.3	12.3	24.3833	25.6333	500
596	Aciotis acuminifolia	27.8292	29.2167	26.6667	1938	385	5	88.136	1065	32	134	1065	9.775	72.4074	97.9902	35.8	22.3	13.5	26.6667	28.7833	56
597	Aciotis acuminifolia	26.95	27.9167	26.3	2394	386	73	58.8212	1047	228	278	1047	8.96667	78.655	68.8543	33.2	21.8	11.4	26.3	27.7333	48
598	Aciotis acuminifolia	25.6833	26.1667	24.9167	3344	381	224	20.8621	1081	696	734	938	9.25	86.4486	51.9761	31.1	20.4	10.7	25.45	25.9	132
599	Aciotis acuminifolia	22.8833	23.7667	22.2833	2741	519	47	83.1631	1475	162	1269	189	8.13333	80.5281	65.1688	28.3	18.2	10.1	23.7333	22.3	462
600	Aciotis acuminifolia	26.3458	26.7833	25.75	2658	293	149	21.6652	827	483	634	494	8.70833	81.3863	42.5579	31.5	20.8	10.7	26.4667	26	90
601	Aciotis acuminifolia	26.3542	26.6833	25.8167	2943	363	178	21.9434	961	566	706	805	9.95833	90.5303	37.6864	32	21	11	26.1167	26.55	116
602	Aciotis acuminifolia	NA	NA	NA	NA	NA	NA	NA	NA	NA	NA	NA	NA	NA	NA	NA	NA	NA	NA	NA	NA
603	Aciotis acuminifolia	26.0708	26.45	25.5667	2591	330	71	44.6155	954	267	586	267	9.45833	80.8405	37.9269	31.8	20.1	11.7	26.1167	25.5667	94
604	Aciotis acuminifolia	26.8083	27.2167	26.25	2918	359	140	29.4051	1027	482	519	932	11.3667	90.2116	40.7784	33.3	20.7	12.6	26.2667	27.1	100
605	Aciotis acuminifolia	25.9708	26.45	25.5167	2312	349	26	59.5495	965	126	518	221	10.475	75.3597	37.6261	32.9	19	13.9	25.8333	25.6833	86
606	Aciotis acuminifolia	26.1	27.2167	25.35	1670	279	10	74.2877	795	42	200	795	11.4833	68.7625	76.7226	35.2	18.5	16.7	25.35	26.45	173
607	Aciotis acuminifolia	26.225	26.7	25.4	2211	293	65	45.0794	815	239	711	370	7.33333	79.7101	58.1729	30.6	21.4	9.2	26.5	25.8667	62
608	Aciotis acuminifolia	25.2375	26.1	23.7667	2535	383	80	55.2771	1088	247	799	282	10.1417	72.4405	101.447	31.7	17.7	14	25.95	23.8167	210
609	Aciotis acuminifolia	27.2208	28.1333	26.6	2041	244	102	32.6037	703	319	346	682	8.475	77.7523	62.1384	33	22.1	10.9	26.7833	27.9667	12
610	Aciotis acuminifolia	23.5958	24.5	22.9667	2782	533	46	84.298	1497	156	1281	182	8.175	79.3689	67.8387	29.1	18.8	10.3	24.4833	22.9667	343
611	Aciotis acuminifolia	27.2583	28.8	25.8333	2460	445	15	78.372	1295	92	250	1295	10.0167	73.1143	119.864	35.2	21.5	13.7	25.8333	28.75	101
612	Aciotis acuminifolia	26.8375	27.1333	26.5	6992	718	432	15.7198	2006	1403	1778	1856	9.64167	92.7084	24.5065	32.1	21.7	10.4	26.6167	26.9	66
613	Aciotis acuminifolia	25.575	26.2833	24.3333	1757	200	87	27.1947	590	298	478	298	10.6333	70.8889	85.7719	32.4	17.4	15	26.0167	24.3333	136
614	Aciotis acuminifolia	25.975	26.45	25.5167	2303	346	26	59.612	963	125	518	218	10.4833	74.881	37.9892	33	19	14	25.8333	25.7	85
615	Aciotis acuminifolia	26.2667	27.1333	25.5833	1666	339	38	73.7666	872	148	201	751	8.2	78.0952	63.2935	32	21.5	10.5	25.6	26.95	274
616	Aciotis acuminifolia	25.3042	25.7333	24.6667	2711	391	76	42.756	1066	335	498	991	10.325	88.2479	47.0714	31.4	19.7	11.7	24.7667	25.4833	405
617	Aciotis acuminifolia	25.6417	26	24.9333	3437	375	234	17.3085	1074	706	864	870	9.3	86.9159	47.6175	31	20.3	10.7	25.3833	25.9333	92
618	Aciotis acuminifolia	23.35	23.6833	22.7167	4311	498	247	22.1885	1391	796	944	1242	9.58333	88.7346	42.2654	28.8	18	10.8	23.0333	23.65	504
619	Aciotis acuminifolia	24.7	25.5833	23.2	1988	345	7	75.8978	955	50	441	96	13.6	68.6869	99.1555	33.4	13.6	19.8	25.1333	23.4	302
620	Aciotis acuminifolia	26.85	27.75	26.15	2214	317	91	41.6841	863	302	302	495	8.38333	78.3489	65.2617	32.8	22.1	10.7	26.6667	27.75	16
621	Aciotis acuminifolia	26.9667	27.95	26.2	2184	308	89	42.4423	892	333	333	414	9.2	76.6667	69.2274	33.4	21.4	12	26.7667	27.95	25
622	Aciotis acuminifolia	26.6375	28	25.3667	2682	546	18	75.1938	1313	94	125	1313	9.69167	72.3259	103.553	34.5	21.1	13.4	25.3667	27.55	178
623	Aciotis acuminifolia	20.0917	20.4	19.4667	4023	455	270	17.1711	1251	849	909	1089	9	87.3786	40.4426	25.4	15.1	10.3	20.05	20.25	1106
624	Aciotis acuminifolia	26.1167	27	25.6	1981	349	52	57.2129	907	195	195	419	8.9	79.4643	61.4718	32.3	21.1	11.2	25.65	27	172
625	Aciotis acuminifolia	26.6542	27.0167	26.35	2801	355	102	40.761	1011	336	686	558	8.35833	87.066	31.1491	31.7	22.1	9.6	26.4	26.7833	32
626	Aciotis acuminifolia	25.3333	25.8333	24.5333	2152	298	40	49.5119	815	182	673	182	9.96667	78.4777	55.5278	31.3	18.6	12.7	25.5833	24.5333	194
627	Aciotis acuminifolia	26.4833	27.1167	25.6833	1690	286	17	63.4881	735	81	402	141	10.9	75.1724	58.5559	33.4	18.9	14.5	26.5667	25.75	106
628	Aciotis acuminifolia	25.2042	25.6833	24.4	2193	287	65	41.9116	803	234	639	234	9.75833	77.4471	56.2243	31.2	18.6	12.6	25.5	24.4	180
629	Aciotis acuminifolia	25.0042	25.7833	23.65	1613	227	19	62.4064	672	75	550	75	10.925	70.9416	92.9433	31.8	16.4	15.4	25.5667	23.65	241
630	Aciotis acuminifolia	26.2083	26.6833	25.4167	2843	314	189	17.4606	890	578	654	716	8.6	85.1485	53.165	31.2	21.1	10.1	26.35	26.6167	105
631	Aciotis acuminifolia	24.9292	25.4833	24.0333	2101	279	56	47.6613	783	198	662	198	10.2083	79.1344	59.6756	30.8	17.9	12.9	25.2333	24.0333	198
632	Aciotis acuminifolia	24.9875	25.7333	23.7167	1713	238	41	50.4808	680	155	532	155	10.5583	72.3174	87.6751	31.5	16.9	14.6	25.4833	23.7167	187
633	Aciotis acuminifolia	26.1708	26.5833	25.55	2770	294	143	22.2989	829	485	744	488	9.75833	85.5994	42.983	31.8	20.4	11.4	26.2	25.75	85
634	Aciotis acuminifolia	22.8792	23.5833	21.7	3474	484	137	42.6079	1355	458	978	472	10.875	79.3796	81.5045	29.6	15.9	13.7	23.4167	21.75	815
635	Aciotis acuminifolia	25.0625	26.3667	22.6833	1375	216	17	68.2104	622	55	484	55	11.775	64.3443	164.912	33.1	14.8	18.3	26.2833	22.6833	151
636	Aciotis acuminifolia	26.6833	27.1667	26.15	2997	316	165	20.311	903	561	657	691	7.9	81.4433	40.019	31.5	21.8	9.7	26.6	26.5333	89
637	Aciotis acuminifolia	27.5	29.0667	26.0167	2411	474	19	76.3747	1273	97	97	1273	9.83333	72.3039	122.79	35.3	21.7	13.6	26.0167	29.0667	67
638	Aciotis acuminifolia	26.1667	26.95	25.4	2270	350	8	70.57	1011	51	144	1000	10.7	65.2439	64.5028	35.4	19	16.4	25.4667	26.75	374
639	Aciotis acuminifolia	27.9375	29.55	26.7	2751	401	14	57.7668	1083	161	199	1039	9.54167	69.6472	112.777	35.5	21.8	13.7	26.7333	28.95	206
640	Aciotis acuminifolia	22.6917	23.0667	22.1667	2126	239	119	23.0325	697	382	433	603	9.18333	89.1586	35.0865	28.1	17.8	10.3	22.5833	23.0333	893
641	Aciotis acuminifolia	27.975	29.6	26.7167	2795	427	14	57.9748	1125	175	201	1069	9.55	69.2029	113.508	35.6	21.8	13.8	26.7833	28.9833	199
642	Aciotis acuminifolia	27.8375	29.45	26.5667	2801	425	14	57.6073	1114	181	195	1060	9.475	69.1606	113.4	35.4	21.7	13.7	26.6167	28.8833	224
643	Aciotis acuminifolia	27.9542	29.5667	26.7167	2797	436	10	62.3642	1144	172	188	1067	9.575	69.8905	112.481	35.5	21.8	13.7	27.4833	28.95	204
644	Aciotis acuminifolia	25.7167	26.45	24.6667	2907	344	101	36.3852	1014	362	492	948	8.86667	80.6061	75.0556	31.2	20.2	11	25.5333	26.3833	197
645	Aciotis acuminifolia	26.0875	26.9167	25.1833	2880	355	74	38.5866	1022	343	381	976	9.025	79.8673	67.0863	32	20.7	11.3	25.5	26.6333	215
646	Aciotis acuminifolia	26.8167	28.2167	25.5167	2639	487	21	65.9933	1176	140	140	1166	9.76667	71.8137	106.969	34.8	21.2	13.6	25.7	28.2167	135
647	Aciotis acuminifolia	26.1	26.5	25.35	2955	321	204	16.0757	928	660	748	680	8.65	84.8039	50.2268	31.1	20.9	10.2	26.2	26.45	126
648	Aciotis acuminifolia	27.3375	28.7333	26.1833	2622	375	18	54.251	983	181	228	915	9.29167	71.4744	99.5016	34.3	21.3	13	27.2167	28.2333	219
649	Aciotis acuminifolia	25.1667	25.8	24.3667	3513	411	151	29.5307	1201	523	523	1004	9.11667	81.3988	57.5379	31.1	19.9	11.2	24.85	25.8	309
650	Aciotis acuminifolia	23.5583	23.7667	23.2	4172	499	261	23.9683	1388	795	795	1383	9.7	91.5094	24.4794	28.8	18.2	10.6	23.3333	23.7667	692
651	Aciotis acuminifolia	26.6042	27.1	26.0667	2996	316	169	19.8875	897	564	656	691	7.875	81.1856	40.196	31.4	21.7	9.7	26.5167	26.4667	109
652	Aciotis acuminifolia	26.6458	27.1167	26.1167	2940	337	157	23.861	917	515	644	644	7.80833	80.4983	39.6839	31.4	21.7	9.7	26.65	26.5	85
653	Aciotis acuminifolia	23.5125	24.3667	22.6333	2941	397	69	48.1176	1128	268	290	1014	8.74167	78.7537	65.8554	29.4	18.3	11.1	22.85	24.0667	769
654	Aciotis acuminifolia	27.8333	29.3833	26.6	2499	349	15	55.6518	979	147	175	863	9.18333	69.5707	109.219	35.1	21.9	13.2	26.65	28.8	191
655	Aciotis acuminifolia	26.0667	26.8	25.1667	2985	355	122	29.9409	1014	461	481	944	8.93333	81.2121	63.7942	31.7	20.7	11	25.4667	26.5833	183
656	Aciotis acuminifolia	25.6208	26.5333	24.55	2588	331	73	41.3906	957	275	354	865	9.39167	76.9809	77.7659	32.1	19.9	12.2	25.3667	26.4	261
657	Aciotis acuminifolia	26.0917	26.95	25.1333	2936	357	78	38.0696	1048	360	393	995	9.11667	79.2754	70.1891	32.1	20.6	11.5	25.4667	26.7	226
658	Aciotis acuminifolia	26.2625	27.2167	25.2667	2417	329	38	46.8074	906	217	258	824	9.65833	77.2667	74.3189	32.8	20.3	12.5	26	26.9333	226
659	Aciotis acuminifolia	23.425	24.2667	22.5333	2865	372	60	46.4206	1093	263	286	1001	8.73333	78.6787	65.7993	29.3	18.2	11.1	22.7667	23.9667	784
660	Aciotis acuminifolia	21.175	21.4833	20.6167	3764	424	214	24.1891	1243	671	788	1070	9.45	89.1509	36.087	26.5	15.9	10.6	20.9667	21.4	973
661	Aciotis acuminifolia	25.9375	26.8	25.2833	2107	380	46	56.9843	916	177	177	527	9.175	79.7826	61.7224	32.5	21	11.5	25.7	26.8	241
662	Aciotis acuminifolia	25.2125	26.9333	22.4333	3005	459	96	52.8989	1296	332	1205	332	10.6083	64.2929	197.44	32.3	15.8	16.5	26.9333	22.4333	215
663	Aciotis acuminifolia	26.7583	27.55	26.05	2335	387	61	52.4839	998	281	281	527	8.33333	79.3651	59.1928	32.3	21.8	10.5	26.65	27.55	61
664	Aciotis acuminifolia	25.7333	27.7333	22.6833	992	152	25	54.442	432	101	339	119	11.25	62.8492	213.715	33.7	15.8	17.9	27.45	24.3	254
665	Aciotis acuminifolia	27.2375	28.0833	26.6167	1733	371	58	68.2845	856	215	231	840	8.60833	78.9755	60.9442	33.2	22.3	10.9	26.6167	27.8833	83
666	Aciotis acuminifolia	25.5125	25.8333	24.8167	3421	358	229	16.1251	1036	699	896	836	9.34167	86.4969	46.4721	30.9	20.1	10.8	25.2833	25.5333	115
667	Aciotis acuminifolia	25.5958	26.3	24.4	1695	221	49	44.4215	653	184	428	202	10.5917	70.1435	82.0881	32.5	17.4	15.1	25.9333	24.4833	159
668	Aciotis acuminifolia	27.4417	28.85	26.1833	2113	406	7	85.1746	1138	43	151	1138	11.3	71.519	102.377	36.5	20.7	15.8	26.1833	28.4333	70
669	Aciotis acuminifolia	26.1833	26.6	25.55	2731	291	145	22.0304	821	478	731	484	9.93333	86.3768	43.4497	31.8	20.3	11.5	26.25	25.7167	99
670	Aciotis acuminifolia	26.5833	27.2833	25.9833	2085	331	8	70.1217	925	44	299	925	10.9167	66.9734	51.8009	35.3	19	16.3	25.9833	26.8667	188
671	Aciotis acuminifolia	25.3667	25.8333	24.7333	2309	366	16	66.0753	1027	93	510	188	10.85	71.8543	46.5312	32.5	17.4	15.1	25.45	24.7667	93
672	Aciotis acuminifolia	26.75	27.2333	26.2167	2554	281	125	26.8764	819	403	587	512	7.8	79.5918	39.7721	31.6	21.8	9.8	26.6833	26.7167	60
673	Aciotis acuminifolia	26.4708	26.9	26.1	2232	348	15	64.8638	993	90	320	993	10.2917	68.1567	33.0604	34.1	19	15.1	26.1	26.45	104
674	Aciotis acuminifolia	25.0958	25.6333	24.1333	2113	296	32	58.6635	861	123	685	123	11.125	78.3451	65.7978	31.6	17.4	14.2	25.4167	24.1333	176
675	Aciotis acuminifolia	25.2417	25.7833	24.3	2095	313	26	60.9213	858	103	522	103	10.8333	77.381	65.1164	31.7	17.7	14	25.5167	24.3	167
676	Aciotis acuminifolia	26.1958	26.5167	25.7333	2397	320	135	32.6662	879	427	434	644	8.675	87.6262	34.4739	31.2	21.3	9.9	25.9333	26.3667	27
677	Aciotis acuminifolia	26.4667	27.1667	26	2306	305	67	46.9704	886	247	387	860	8.01667	81.8027	49.0052	31.8	22	9.8	26.0167	26.7	92
678	Aciotis acuminifolia	25.6333	25.9	25.15	2971	368	187	27.1637	1041	572	623	945	10.4333	91.5205	33.3939	31.5	20.1	11.4	25.2	25.8333	321
679	Aciotis acuminifolia	26.6958	27.0667	26.1167	2998	397	145	31.5767	1093	512	529	964	11.275	90.9274	40.5899	33.1	20.7	12.4	26.1667	26.9833	125
680	Aciotis acuminifolia	26.4333	26.75	25.9333	2944	366	180	26.8507	1026	568	619	928	10.45	90.0862	34.9242	32.4	20.8	11.6	25.9833	26.65	155
681	Aciotis acuminifolia	25.3542	27.1	22.5333	3372	519	113	52.1025	1435	380	1313	383	11.175	64.9709	200.471	32.8	15.6	17.2	27.1	23.6	214
682	Aciotis acuminifolia	25.3875	26.2667	23.8833	2028	304	50	58.7309	876	162	655	200	10.4917	71.8607	103.113	32	17.4	14.6	26.0667	23.95	197
683	Aciotis acuminifolia	26.1625	26.5667	25.5667	2799	300	148	21.6752	841	498	743	504	9.70833	85.9144	40.8503	31.7	20.4	11.3	26.2	25.7667	87
684	Aciotis acuminifolia	26.1958	27.0833	25.55	1712	343	62	70.9625	897	202	224	897	8.25833	77.9088	62.5394	32	21.4	10.6	25.55	25.9833	272
685	Aciotis acuminifolia	26.45	26.9333	25.7833	3319	413	161	29.2737	1159	548	585	1159	12.5333	90.1679	49.0825	33.8	19.9	13.9	25.7833	26.7667	95
686	Aciotis acuminifolia	25.2375	25.9333	23.9667	1666	207	59	38.8513	615	220	487	223	10.5917	70.1435	87.0508	32.1	17	15.1	25.6833	24.0167	164
687	Aciotis acuminifolia	26.2167	26.6167	25.6	2806	300	155	20.8392	839	509	743	513	9.83333	85.5072	42.5512	31.8	20.3	11.5	26.2833	25.7667	85
688	Aciotis acuminifolia	26.6458	27.5167	26.0833	1742	368	60	73.7867	916	192	192	916	8.30833	79.127	60.2818	32.4	21.9	10.5	26.0833	27.5167	136
689	Aciotis acuminifolia	26.6833	27.1667	26.15	2959	304	176	17.9812	876	563	658	680	7.95	81.9588	39.1578	31.6	21.9	9.7	26.6667	26.6333	67
690	Aciotis acuminifolia	27.9125	28.3167	27.4667	2624	365	34	46.081	903	239	502	903	11.725	88.8258	33.4477	34.7	21.5	13.2	27.4667	28.2333	95
691	Aciotis acuminifolia	13.5667	13.9333	13.0167	1050	154	39	40.2174	383	126	281	126	12	85.7143	37.1932	20.4	6.4	14	13.7833	13.0167	2766
692	Aciotis acuminifolia	26.4583	26.9167	25.8833	2582	270	130	23.3878	796	436	679	451	9.75	83.3333	42.897	32.1	20.4	11.7	26.5833	26.05	110
693	Aciotis acuminifolia	25.45	26	24.65	1709	235	39	51.6599	652	140	549	140	10.55	80.5343	55.8407	31.6	18.5	13.1	25.6333	24.65	274
694	Aciotis acuminifolia	26.1208	26.5333	25.5333	2776	294	144	22.0498	830	491	744	492	9.625	85.177	40.9244	31.7	20.4	11.3	26.15	25.7333	85
695	Aciotis acuminifolia	27.625	28.5667	26.5667	3075	469	93	53.3199	1315	315	315	1289	10.8833	80.0245	80.1561	35.1	21.5	13.6	26.6667	28.5667	98
696	Aciotis acuminifolia	25.725	26.3167	24.9333	3242	369	137	30.0518	1099	497	527	1042	9.08333	83.3333	55.6572	31.3	20.4	10.9	25.1333	26.1667	190
697	Aciotis acuminifolia	26.1083	26.5667	25.5	2643	276	139	20.9672	782	469	711	473	9.85	84.9138	43.3712	31.8	20.2	11.6	26.1167	25.6833	138
698	Aciotis acuminifolia	27.0167	27.4	26.5833	1951	250	76	33.2623	636	269	574	309	10.4	85.2459	34.2008	33	20.8	12.2	26.9667	26.6	128
699	Aciotis acuminifolia	27.5375	29.1167	26.05	2471	400	14	72.5686	1133	83	93	1133	9.99167	72.9319	122.81	35.4	21.7	13.7	26.05	28.6	50
700	Aciotis acuminifolia	25.0667	26.0167	24.1667	3026	395	33	48.854	1137	244	295	1013	9.53333	78.7879	70.914	31.5	19.4	12.1	24.35	25.65	464
701	Aciotis acuminifolia	27.7458	29.2333	26.5167	2187	412	5	89.0671	1171	33	142	1112	9.49167	69.7917	104.977	35.8	22.2	13.6	26.6833	28.1833	56
702	Aciotis acuminifolia	23.7375	24.6667	22.9167	2739	560	29	90.4144	1536	110	1536	110	8.59167	79.5525	74.8673	29.4	18.6	10.8	24.6667	22.9167	272
703	Aciotis annua	26.5583	27.2333	25.7667	3461	462	146	37.4408	1322	504	525	1256	11.4	85.7143	59.116	33.7	20.4	13.3	25.8167	27.05	108
704	Aciotis annua	25.3208	26.0667	24.5833	2054	286	90	35.2227	756	319	417	446	8.45833	80.5556	59.8277	30.7	20.2	10.5	25.3167	26.0333	275
705	Aciotis annua	26.5167	26.8167	26.0167	2921	365	185	25.7691	1008	575	612	903	10.4	91.2281	34.2672	32.4	21	11.4	26.0667	26.75	144
706	Aciotis annua	26.2875	26.95	25.65	2020	306	72	47.3368	842	286	437	286	7.84167	80.017	52.6189	31.5	21.7	9.8	26.2	25.65	40
707	Aciotis annua	26.3833	27.0333	25.8667	2413	341	109	38.1183	928	400	424	547	7.75	82.4468	48.5393	31.4	22	9.4	26.1667	26.1667	24
708	Aciotis annua	26.1125	26.6833	25.45	2029	265	68	39.0961	720	239	554	275	7.85833	80.1871	51.2625	31.2	21.4	9.8	26.1	25.85	29
709	Aciotis annua	26.2292	26.9833	25.4333	1995	349	62	55.9855	889	255	383	255	8.34167	80.2083	62.0652	31.5	21.1	10.4	26.3167	25.4333	100
710	Aciotis annua	26.2417	26.7167	25.55	3425	420	185	27.7404	1192	601	630	1192	12.7833	90.0235	49.9014	33.7	19.5	14.2	25.55	26.5667	113
711	Aciotis annua	23.0042	23.8333	22.55	1937	334	60	62.6808	940	208	234	940	8.425	78.7383	55.2045	28.9	18.2	10.7	22.55	23.6167	912
712	Aciotis annua	26.5583	27.2833	25.9667	1846	259	80	35.3437	633	310	310	362	7.86667	81.0996	53.1222	31.7	22	9.7	26.5	27.2833	23
713	Aciotis annua	26.2042	26.5667	25.5833	2824	341	167	22.7958	942	534	675	751	9.775	89.6789	42.771	31.7	20.8	10.9	25.9333	26.1833	87
714	Aciotis annua	25.7583	26.5333	25.3333	1636	284	11	73.4078	796	55	179	796	12.0167	69.4605	52.6926	34.5	17.2	17.3	25.3333	25.6167	168
715	Aciotis annua	25.9167	26.45	25.4667	2234	323	24	57.074	900	132	334	229	10.5167	73.5431	40.973	33.1	18.8	14.3	25.7167	25.7	70
716	Aciotis annua	23.8917	25.5167	21.8667	1485	210	71	37.7739	573	252	286	460	8.58333	68.1217	154.608	30.3	17.7	12.6	23.6167	23.65	125
717	Aciotis annua	26.9333	27.5667	26.5333	2179	420	13	84.6395	1156	51	107	1156	9.33333	83.3333	44.4324	32.8	21.6	11.2	26.5333	27.5	33
718	Aciotis annua	26.2375	26.8667	25.7333	1462	278	8	79.6369	740	45	232	740	11.975	72.5758	47.0553	34.7	18.2	16.5	25.7333	26.2	117
719	Aciotis annua	26.0792	26.4	25.5	2586	295	156	19.5752	817	498	549	657	9.40833	87.9283	40.026	31.5	20.8	10.7	25.8333	26.3333	94
720	Aciotis annua	23.675	24.9667	21.7	1182	171	30	52.6264	475	111	431	133	11.2833	75.7271	135.688	30.5	15.6	14.9	24.6667	22.1167	381
721	Aciotis annua	26.5292	27.2667	25.8333	2521	400	42	62.7987	1124	157	197	1068	8.39167	80.6891	58.7931	32.3	21.9	10.4	25.85	27.2333	19
722	Aciotis annua	26.2583	26.8333	25.6167	2164	275	68	36.2664	714	264	566	352	7.46667	78.5965	49.6732	31.2	21.7	9.5	26.2667	25.9667	19
723	Aciotis annua	26.925	27.8333	26.0667	2988	460	63	55.335	1271	261	266	1263	9.51667	78.0055	69.8212	34	21.8	12.2	26.2	27.6	98
724	Aciotis annua	26.5542	27.1333	26.0833	2783	458	79	62.7636	1286	258	344	1244	7.84167	84.319	43.4563	31.4	22.1	9.3	26.0833	27.1167	16
725	Aciotis annua	23.5667	24.3833	23.0833	1908	338	58	64.8134	947	197	227	947	8.4	79.2453	54.6199	29.4	18.8	10.6	23.0833	24.1667	789
726	Aciotis annua	21.4167	22.6167	19.3833	923	134	19	53.3072	379	86	332	104	11.2167	73.7939	137.119	28.5	13.3	15.2	22.4333	19.8833	773
727	Aciotis annua	26.2917	26.7833	25.9	2458	320	133	32.725	902	417	442	682	8.4	85.7143	35.7919	31.5	21.7	9.8	26.1	26.5833	104
728	Aciotis annua	26.4792	27.3167	25.9	2167	377	37	68.1522	1024	146	158	1024	8.00833	76.2699	66.485	32.1	21.6	10.5	25.9	27.25	25
729	Aciotis annua	26.025	26.4	25.3333	2824	310	171	18.2525	867	550	626	726	9.7	88.1818	47.7922	31.6	20.6	11	25.7333	26.3	89
730	Aciotis annua	26.4833	27.3167	25.95	2001	369	27	73.5164	996	112	134	465	7.53333	76.8707	63.7229	31.7	21.9	9.8	25.95	27.2167	1
731	Aciotis annua	26.575	27.25	25.7833	3461	463	145	38.7889	1328	478	514	1244	11.3333	86.514	58.6786	33.6	20.5	13.1	25.8333	27.0667	108
732	Aciotis annua	25.9833	26.7333	25.35	2067	356	84	45.7094	865	350	372	413	8.8	81.4815	57.022	31.8	21	10.8	25.8	26.7333	104
733	Aciotis annua	26.3667	26.95	25.7167	1820	264	75	37.7867	668	263	429	274	7.26667	78.1362	50.1513	31.2	21.9	9.3	26.3667	26.0667	8
734	Aciotis annua	25.4917	26.2833	24.8	2118	349	66	48.5105	903	340	455	378	8.96667	80.0595	60.5217	31.5	20.3	11.2	25.5333	25.2	156
735	Aciotis annua	26.4458	26.9333	26.0667	2494	325	123	34.3214	911	398	442	648	8.40833	84.9326	35.513	31.7	21.8	9.9	26.2667	26.4167	65
736	Aciotis annua	25.9167	26.45	25.4667	2234	323	24	57.074	900	132	334	229	10.5167	73.5431	40.973	33.1	18.8	14.3	25.7167	25.7	70
737	Aciotis annua	27.275	27.8667	26.4833	1877	352	56	67.3576	937	175	288	937	8.91667	82.5617	57.5839	33	22.2	10.8	26.4833	27.45	67
738	Aciotis annua	26.5333	26.8333	26.0667	2407	307	149	25.5022	814	466	478	674	9.38333	89.3651	33.2575	31.9	21.4	10.5	26.2833	26.7333	55
739	Aciotis annua	27.3583	27.95	26.5667	1894	348	57	67.6706	949	181	285	949	8.96667	82.263	57.5971	33.1	22.2	10.9	26.5667	27.5167	54
740	Aciotis annua	26.3458	27.1667	25.7667	1940	331	31	67.4899	908	122	153	484	7.80833	76.5523	66.108	31.8	21.6	10.2	25.8167	27.1333	27
741	Aciotis annua	26.6083	27.05	26.1	2429	352	118	37.0123	935	397	413	877	8.68333	85.9736	38.1286	31.9	21.8	10.1	26.3167	26.8833	46
742	Aciotis annua	26.35	27.2667	25.7167	1602	291	22	75.5147	812	85	94	799	8	78.4314	65.0873	32	21.8	10.2	25.85	27.1	77
743	Aciotis annua	25.625	26.3333	25.25	1679	289	12	71.9858	809	62	185	809	12.1833	70.0192	50.7892	34.3	16.9	17.4	25.25	25.3833	170
744	Aciotis annua	26.3292	26.95	25.55	1756	267	20	60.1361	736	92	422	159	10.8583	74.3721	56.4261	33.3	18.7	14.6	26.4	25.6333	104
745	Aciotis annua	25.5292	26.3667	25	1694	287	12	71.8676	810	57	197	810	11.9083	70.049	56.3858	34.3	17.3	17	25	25.55	235
746	Aciotis annua	24.0917	24.3167	23.6833	3013	367	188	27.4949	1063	581	584	969	10.45	92.4779	28.7492	29.9	18.6	11.3	23.7167	24.3167	646
747	Aciotis annua	26.2792	26.7333	25.6	3445	417	196	24.84	1160	639	677	1160	12.8917	90.1515	49.0574	33.8	19.5	14.3	25.6	26.5667	97
748	Aciotis annua	27.0708	28.0667	25.9	768	206	1	109.291	498	6	83	85	10.475	75.3597	86.7719	33.9	20	13.9	27.0833	27.7667	110
749	Aciotis annua	25.9458	26.5667	25.2833	1874	283	59	44.5353	748	263	488	280	8.10833	81.0833	52.5036	31.2	21.2	10	25.9833	25.6667	76
750	Aciotis annua	25.9292	26.4833	25.4667	2226	323	23	57.0492	896	131	335	227	10.525	73.0903	42.5579	33.2	18.8	14.4	25.7167	25.7333	69
751	Aciotis annua	25.8458	26.6	25.2333	2038	326	90	41.9581	787	298	391	298	8.64167	80.7632	56.5468	31.7	21	10.7	25.9	25.2333	139
752	Aciotis annua	25.7667	26.3	25.1167	2059	352	43	55.4348	897	207	461	268	9.75	84.7826	50.9159	31.7	20.2	11.5	25.6333	25.3333	176
753	Aciotis annua	26.6042	27.5333	26	1995	327	44	61.7624	900	162	221	900	9.30833	79.5584	67.5365	32.9	21.2	11.7	26	27.3667	71
754	Aciotis annua	26.4792	27.3833	25.8833	2005	330	45	61.7812	906	163	221	837	9.325	79.7009	66.4851	32.8	21.1	11.7	25.8833	27.25	100
755	Aciotis annua	27.6375	28.5333	26.7333	1496	341	32	86.6064	862	111	189	802	8.94167	79.1298	71.7041	33.8	22.5	11.3	26.7333	27.6833	112
756	Aciotis annua	26.3583	26.8333	25.6833	3355	407	167	28.5943	1163	560	600	1163	12.7	90.0709	49.5357	33.8	19.7	14.1	25.6833	26.6667	94
757	Aciotis annua	23.6125	24.9	21.6333	1189	171	29	52.2883	475	111	433	134	11.3083	75.8949	135.766	30.5	15.6	14.9	24.6167	22.05	391
758	Aciotis annua	26.3417	26.7833	25.6333	2898	326	202	16.9063	918	648	648	673	8.56667	83.1715	48.8892	31.4	21.1	10.3	26.3667	26.7833	108
759	Aciotis annua	26.6458	27.1	26.0333	3237	409	162	28.1787	1119	559	576	997	12.0083	90.2882	45.6498	33.6	20.3	13.3	26.0333	26.95	83
760	Aciotis annua	26.1542	26.5	25.5333	2574	295	155	19.5352	812	497	549	648	9.39167	87.7726	42.5579	31.6	20.9	10.7	25.9	26.4167	73
761	Aciotis annua	25.5417	26.0667	24.7833	2067	346	3	77.7624	996	29	540	58	12.7333	69.9634	53.3783	34.6	16.4	18.2	25.55	24.9333	345
762	Aciotis annua	26.7583	27.55	26.05	2335	387	61	52.4839	998	281	281	527	8.33333	79.3651	59.1928	32.3	21.8	10.5	26.65	27.55	61
763	Aciotis annua	25.2333	25.9167	24.7667	1708	310	35	69.4377	809	118	179	806	9.78333	79.5393	47.4501	31.6	19.3	12.3	24.85	25.45	168
764	Aciotis annua	25.0042	25.7833	23.65	1613	227	19	62.4064	672	75	550	75	10.925	70.9416	92.9433	31.8	16.4	15.4	25.5667	23.65	241
765	Aciotis annua	27.1708	27.9333	26.3667	1780	265	22	63.7536	778	83	413	151	10.2083	72.3995	63.513	33.9	19.8	14.1	27.1667	26.45	136
766	Aciotis annua	26.8458	27.25	26.25	2784	365	143	30.0607	982	451	489	863	11.475	90.3543	42.5045	33.4	20.7	12.7	26.2833	27.15	101
767	Aciotis annua	26.2083	26.7833	25.5667	2204	268	76	35.33	762	288	601	315	7.81667	79.7619	50.49	31.3	21.5	9.8	26.2	25.95	13
768	Aciotis annua	26.2583	26.7	25.5833	3449	413	196	25.0463	1162	638	666	1162	12.9167	90.3263	48.6562	33.8	19.5	14.3	25.5833	26.55	103
769	Aciotis annua	26.7	27.4	25.9	3406	462	99	43.3374	1345	415	443	1270	11.1333	85.641	59.8483	33.7	20.7	13	25.9667	27.2167	103
770	Aciotis annua	25.2167	25.8667	24.05	1733	236	46	47.5005	686	173	516	201	10.4	71.2329	80.4344	31.9	17.3	14.6	25.6167	24.0833	178
771	Aciotis annua	24.9833	25.4333	24.3	2085	330	12	73.4541	968	53	246	122	12.1833	70.0192	48.4455	33.5	16.1	17.4	25.0833	24.6	134
772	Aciotis annua	22.7125	23.9667	20.7333	1082	159	23	54.3917	444	96	394	116	11.2417	75.4474	134.589	29.6	14.7	14.9	23.7167	21.1833	546
773	Aciotis annua	26.6333	26.9333	26.1	2498	336	131	31.7002	918	435	476	786	10.2333	90.5605	37.2542	32.4	21.1	11.3	26.15	26.9	103
774	Aciotis annua	27.3625	28.2667	26.6333	1871	321	15	78.4157	938	53	132	938	10.325	78.2197	67.3568	34.5	21.3	13.2	26.6333	27.7167	101
775	Aciotis annua	25.1167	25.6667	24.1333	2113	295	32	58.6086	861	123	686	123	11.1333	78.4038	67.161	31.6	17.4	14.2	25.4333	24.1333	169
776	Aciotis annua	25.9917	26.35	25.3	2944	321	184	17.4293	896	583	657	741	9.56667	86.9697	47.2822	31.5	20.5	11	25.7167	26	61
777	Aciotis annua	24.9875	25.9	23.8167	1688	272	6	79.5371	793	22	433	46	12.075	67.0833	85.9737	33.3	15.3	18	25.1	23.9333	282
778	Aciotis annua	24.6	25.0667	24.2333	1872	306	27	65.2616	876	113	321	876	11.1167	76.6667	34.4436	32.1	17.6	14.5	24.2333	24.5	276
779	Aciotis annua	26.5583	27.2333	25.75	3467	466	136	38.429	1328	492	514	1269	11.4167	85.8396	59.766	33.7	20.4	13.3	25.8167	27.05	108
780	Aciotis annua	26.7792	27.6667	26.2167	2430	377	103	49.6368	1052	342	343	853	9.05833	79.4591	62.0285	33	21.6	11.4	26.3667	26.9833	54
781	Aciotis annua	26.8667	27.35	26.1667	2818	394	109	41.5972	1109	369	406	1006	11.5667	88.2952	49.6503	33.8	20.7	13.1	26.2	27.2167	150
782	Aciotis annua	25.4417	25.9667	24.65	3175	352	184	22.5012	1026	607	626	941	8.98333	85.5556	53.3357	30.7	20.2	10.5	24.8333	25.85	246
783	Aciotis annua	25.7542	26.45	24.9333	3377	426	116	35.6165	1214	434	434	1011	9.29167	81.5059	59.3318	32	20.6	11.4	25.4	26.45	240
784	Aciotis annua	25.0708	25.3167	24.6333	2937	365	186	26.6885	1027	571	616	918	10.5917	92.1014	30.5598	31	19.5	11.5	24.6833	25.2167	401
785	Aciotis annua	25.2875	25.5333	24.85	2991	368	188	27.2769	1051	577	623	958	10.4083	92.1091	30.0095	31.1	19.8	11.3	24.9	25.4833	385
786	Aciotis annua	25.7083	26.55	24.3333	1674	261	29	60.2381	721	114	547	114	10.1667	69.161	95.9837	32.3	17.6	14.7	26.2667	24.3333	195
787	Aciotis annua	24.525	25.0333	23.8	2240	340	54	53.4274	966	211	338	966	9.9	87.6106	51.4561	30.5	19.2	11.3	23.8	24.8	508
788	Aciotis annua	26.5167	26.8167	26.0167	2920	365	181	26.0365	1009	570	611	904	10.3833	91.0819	34.9892	32.4	21	11.4	26.05	26.75	143
789	Aciotis annua	26.7083	27.6	26	2364	371	99	42.3022	936	332	332	520	8.8	79.2793	64.1672	32.9	21.8	11.1	26.5	27.6	19
790	Aciotis annua	20.2958	20.55	20	3091	378	188	28.2322	1098	591	601	997	10.4917	92.0322	23.3022	26.2	14.8	11.4	20.05	20.2667	1386
791	Aciotis annua	27.1	27.55	26.45	2643	373	85	45.9694	1056	282	320	951	11.3833	88.9323	46.3191	33.9	21.1	12.8	26.4833	27.4	125
792	Aciotis annua	26.7875	27.2	26.1833	2808	366	139	30.5883	996	448	487	889	11.475	90.3543	42.9654	33.4	20.7	12.7	26.2167	27.1	116
793	Aciotis annua	25.6708	26.3667	24.85	2406	357	74	49.2308	994	270	335	614	8.175	79.3689	61.8083	30.9	20.6	10.3	25.7833	26.3667	261
794	Aciotis annua	23.2875	24.5833	21.2833	1177	169	31	51.3078	469	114	424	137	11.2083	75.732	136.767	30.1	15.3	14.8	24.3	21.7167	437
795	Aciotis annua	26.0417	26.7833	25.05	2693	319	100	32.8757	897	364	444	860	8.9	80.1802	70.4477	31.6	20.5	11.1	25.8667	26.6667	190
796	Aciotis annua	26.1333	26.4667	25.6833	2368	306	129	32.1141	859	412	430	602	9.01667	87.5405	34.5972	31.3	21	10.3	26.15	26.2833	43
797	Aciotis annua	20.8917	21.1333	20.55	3049	451	99	44.5944	1224	387	534	1135	11.1333	86.3049	28.4312	27.4	14.5	12.9	20.6167	20.8	1490
798	Aciotis annua	26.5542	26.85	26.0667	2474	317	151	26.9897	848	477	482	710	9.625	89.9533	34.4079	32	21.3	10.7	26.3	26.7667	61
799	Aciotis annua	22.3167	22.5833	21.9167	2913	362	105	37.6157	1048	362	539	985	11.4667	87.5318	29.7973	29	15.9	13.1	21.9833	22.3	1148
800	Aciotis annua	26.5833	27.2833	25.9833	2085	331	8	70.1217	925	44	299	925	10.9167	66.9734	51.8009	35.3	19	16.3	25.9833	26.8667	188
801	Aciotis annua	26.475	27.2333	26.05	2001	378	29	76.0904	1004	110	193	1004	9.56667	81.0735	51.146	32.6	20.8	11.8	26.05	27.1333	30
802	Aciotis annua	26.15	26.7167	25.6333	2420	359	71	54.2789	1007	243	243	970	9.83333	82.633	44.1588	32.4	20.5	11.9	25.7167	26.7167	13
803	Aciotis annua	25.5	25.8167	24.8333	3334	334	222	14.941	984	688	747	782	9.08333	85.6918	44.9242	30.8	20.2	10.6	25.6	25.55	142
804	Aciotis annua	26.175	26.8333	25.3833	3450	430	150	33.3177	1234	526	545	1185	10.6167	85.6183	57.4654	32.8	20.4	12.4	25.4833	26.6667	135
805	Aciotis annua	27.475	28.05	26.6833	1975	358	61	65.4627	974	194	307	974	9.16667	83.3333	56.8291	33.3	22.3	11	26.6833	27.65	44
806	Aciotis annua	25.3208	26.0667	24.5833	2054	286	90	35.2227	756	319	417	446	8.45833	80.5556	59.8277	30.7	20.2	10.5	25.3167	26.0333	275
807	Aciotis annua	22.825	23.2167	22.4167	3769	452	159	28.9756	1196	646	721	1196	9.65	85.3982	32.2279	28.7	17.4	11.3	22.4167	23.05	988
808	Aciotis annua	26.1375	26.4667	25.6833	2367	306	129	32.4434	861	411	428	602	8.99167	87.2977	34.3197	31.3	21	10.3	26.1667	26.2833	47
809	Aciotis annua	26.475	27.2333	26.05	2001	378	29	76.3396	1005	111	193	1005	9.56667	81.0735	51.146	32.6	20.8	11.8	26.05	27.1333	30
810	Aciotis annua	17.5875	17.8833	17.15	2232	311	113	35.9068	739	363	432	739	8.50833	89.5614	32.3423	22.4	12.9	9.5	17.15	17.6833	1911
811	Aciotis annua	26.6333	27.05	26.35	2639	339	83	44.6158	1000	302	446	536	8.38333	86.4261	31.3582	31.7	22	9.7	26.3833	26.7333	43
812	Aciotis annua	25.7792	26.25	25	3085	339	205	18.0863	972	647	681	831	8.90833	86.4887	52.3736	30.9	20.6	10.3	25.6	26.1667	171
813	Aciotis annua	27.5458	28.45	26.65	1507	353	32	88.4096	878	98	188	878	8.95833	79.2773	71.397	33.7	22.4	11.3	26.65	27.5667	121
814	Aciotis annua	26.625	26.9333	26.15	2428	310	149	25.7804	827	473	479	677	9.4	89.5238	33.6087	32	21.5	10.5	26.3667	26.8333	33
815	Aciotis annua	26.9083	27.4	26.5667	2156	418	10	85.2828	1146	43	97	1146	8.78333	84.4551	35.2158	32.3	21.9	10.4	26.5667	27.35	16
816	Aciotis annua	25.825	26.5	24.9833	3218	402	122	34.493	1152	459	489	1085	9.41667	84.0774	59.4864	31.7	20.5	11.2	25.15	26.3	176
817	Aciotis annua	23.5583	23.7667	23.2	4172	499	261	23.9683	1388	795	795	1383	9.7	91.5094	24.4794	28.8	18.2	10.6	23.3333	23.7667	692
818	Aciotis annua	25.2083	25.8	24.4	3320	402	147	29.9266	1129	527	531	1082	9.08333	83.3333	56.5216	30.8	19.9	10.9	24.5833	25.65	296
819	Aciotis annua	26.9083	27.8167	26.05	3064	456	69	54.7571	1299	255	289	1268	9.6	78.6885	69.7669	34	21.8	12.2	26.1667	27.5667	101
820	Aciotis annua	25.9375	26.2833	25.4167	2988	400	148	33.5692	1117	501	516	989	11.025	91.1157	36.8119	32.2	20.1	12.1	25.45	26.2	313
821	Aciotis annua	26.45	26.9333	25.7833	3319	413	161	29.2737	1159	548	585	1159	12.5333	90.1679	49.0825	33.8	19.9	13.9	25.7833	26.7667	95
822	Aciotis annua	26.8333	27.45	26.3167	2007	292	107	42.0494	780	339	339	369	7.08333	80.4924	46.7262	31.6	22.8	8.8	26.6833	27.45	6
823	Aciotis annua	21.5917	22.7333	19.5667	903	131	17	54.0854	372	81	329	101	11.2833	73.7473	135.392	28.8	13.5	15.3	22.5833	20.1	752
824	Aciotis annua	22.6583	23.9333	20.5667	967	146	20	55.2201	403	85	357	108	11.2833	74.2325	142.316	29.8	14.6	15.2	23.7333	21.0333	554
825	Aciotis annua	22.0917	23.3333	20.0167	932	138	19	54.9394	388	84	342	102	11.2	73.6842	140.79	29.2	14	15.2	23.15	20.5	661
826	Aciotis annua	21.9583	23.1833	19.9	929	136	19	54.1023	384	84	339	103	11.15	73.8411	139.053	29	13.9	15.1	23	20.4	685
827	Aciotis annua	26.1458	26.7	25.65	2416	358	70	54.2096	1005	242	242	966	9.775	82.1428	44.0794	32.4	20.5	11.9	25.7167	26.7	13
828	Aciotis annua	26.0708	26.8833	25.5	1752	327	56	68.3856	890	189	213	890	8.475	79.2056	56.1029	31.9	21.2	10.7	25.5	26.7	269
829	Aciotis annua	26.7167	27.4167	25.9167	3378	462	105	42.6704	1313	419	436	1265	11.1667	85.2417	59.9747	33.8	20.7	13.1	25.9667	27.2333	97
830	Aciotis circaeifolia	26.8583	27.55	26.4167	2327	310	65	47.1395	899	249	388	871	8.26667	81.0457	48.7029	32.4	22.2	10.2	26.4333	27.0667	32
831	Aciotis circaeifolia	26.4958	27.2167	25.9833	2311	306	66	47.5571	894	245	387	870	8.14167	80.6106	51.5425	32	21.9	10.1	26.0167	26.7667	108
832	Aciotis circaeifolia	26.4042	27.1667	25.9833	2343	337	94	44.4756	940	311	335	810	8.20833	80.4739	51.4542	31.9	21.7	10.2	26.0833	26.9833	131
833	Aciotis circaeifolia	25.7083	26.2	25.4167	1951	308	7	70.586	896	54	260	111	11.1833	67.7778	37.2847	34	17.5	16.5	25.4333	25.6	209
834	Aciotis circaeifolia	26.4667	27.1667	26	2306	305	67	46.9704	886	247	387	860	8.01667	81.8027	49.0052	31.8	22	9.8	26.0167	26.7	92
835	Aciotis circaeifolia	26.9125	27.6667	26.3667	2402	313	77	44.8408	913	280	398	891	8.49167	80.873	55.1908	32.6	22.1	10.5	26.3833	27.25	72
836	Aciotis circaeifolia	25.9167	26.45	25.4667	2234	323	24	57.074	900	132	334	229	10.5167	73.5431	40.973	33.1	18.8	14.3	25.7167	25.7	70
837	Aciotis circaeifolia	25.9083	26.5167	25.4833	2207	327	24	56.6576	881	131	337	228	10.3667	72.4942	44.5091	33.2	18.9	14.3	25.6167	25.7667	61
838	Aciotis circaeifolia	25.3292	25.7833	24.7333	2297	361	17	65.5681	1015	94	510	189	10.825	71.6887	44.4388	32.5	17.4	15.1	25.3833	24.7667	108
839	Aciotis circaeifolia	26.0375	26.9	25.25	2405	322	63	49.0683	950	209	209	839	8.70833	79.1667	65.2312	32.3	21.3	11	25.6333	26.9	123
840	Aciotis circaeifolia	26.15	26.9167	25.6167	1870	310	36	63.7404	855	141	175	789	8.01667	77.8317	62.8852	31.6	21.3	10.3	25.6167	26.9	62
841	Aciotis circaeifolia	27.0542	27.7833	26.5333	2434	315	84	43.2792	914	296	406	890	8.54167	81.3492	52.6333	32.7	22.2	10.5	26.55	27.3667	44
842	Aciotis circaeifolia	26.8792	27.5667	26.4	2284	306	60	48.9006	896	235	380	875	7.80833	81.3368	49.8843	32.1	22.5	9.6	26.4167	27.15	15
843	Aciotis circaeifolia	26.8542	27.5167	26.4167	2285	306	61	48.603	894	235	381	870	7.90833	81.5292	46.8294	32.1	22.4	9.7	26.4333	27.0667	18
844	Aciotis circaeifolia	26.725	27.4333	26.25	2339	311	68	46.4519	900	254	393	871	8.23333	81.5182	50.0227	32.2	22.1	10.1	26.2833	26.9667	56
845	Aciotis circaeifolia	26.6542	27.2667	26.25	2264	303	58	48.5386	883	229	374	867	7.675	83.4239	43.717	31.7	22.5	9.2	26.2833	26.8667	30
846	Aciotis circaeifolia	26.9792	27.8833	26.4	2070	313	55	54.9862	862	212	244	859	8.19167	79.5308	61.8818	32.5	22.2	10.3	26.4167	27.7167	45
847	Aciotis circaeifolia	25.9833	26.35	25.2833	2854	313	174	17.8337	863	557	643	722	9.65	87.7273	48.8194	31.5	20.5	11	25.7	25.9667	77
848	Aciotis circaeifolia	26.9417	27.7	26.45	2288	313	89	43.1847	854	276	382	845	8.28333	79.6474	52.6495	32.5	22.1	10.4	26.4833	27.15	17
849	Aciotis circaeifolia	26.6792	27.3	26.3167	2350	314	82	41.9324	880	285	409	819	8.05833	82.2279	43.2991	32	22.2	9.8	26.3833	26.8167	34
850	Aciotis circaeifolia	27.0958	27.85	26.55	2282	307	63	49.3106	899	234	378	877	8.39167	81.4725	54.9983	32.7	22.4	10.3	26.5833	27.45	36
851	Aciotis circaeifolia	27.1917	28.1	26.5833	2043	247	104	33.0366	707	318	342	687	8.48333	77.1212	62.4075	33	22	11	26.7667	27.95	20
852	Aciotis circaeifolia	26.425	27.1	25.9667	2307	305	67	47.0078	887	247	388	860	8.05	81.3131	47.4102	31.8	21.9	9.9	26	26.6333	100
853	Aciotis circaeifolia	26.3625	27.05	25.8833	2307	304	68	46.8283	886	247	385	861	7.94167	81.0374	48.6231	31.7	21.9	9.8	25.9167	26.6	110
854	Aciotis circaeifolia	26.7042	27.2833	26.3167	2273	299	61	47.3133	876	234	378	857	7.725	83.9674	41.4761	31.7	22.5	9.2	26.35	26.8833	17
855	Aciotis circaeifolia	26.8625	27.6667	26.3333	2285	319	86	46.136	878	264	363	878	8.44167	78.8941	55.4783	32.5	21.8	10.7	26.3333	27.0833	49
856	Aciotis circaeifolia	26.1375	26.4667	25.6833	2367	306	129	32.4434	861	411	428	602	8.99167	87.2977	34.3197	31.3	21	10.3	26.1667	26.2833	47
857	Aciotis circaeifolia	26.725	27.5	25.95	2213	353	7	71.1247	998	52	323	973	10.6167	67.1941	63.4787	35.5	19.7	15.8	26	27.2333	252
858	Aciotis circaeifolia	26.5167	27.2	26.05	2317	305	72	45.866	885	257	394	855	8.08333	81.6498	48.5393	31.9	22	9.9	26.0833	26.7333	82
859	Aciotis circaeifolia	26.8875	27.8	26.35	2139	312	57	54.2411	884	215	245	860	8.525	77.5	60.9443	32.8	21.8	11	26.3667	27.6	55
860	Aciotis circaeifolia	26.525	27.1333	26.15	2363	316	85	41.355	889	293	413	811	8.1	82.6531	43.4584	31.8	22	9.8	26.2333	26.65	64
861	Aciotis circaeifolia	26.5917	27.2167	26.15	2240	302	56	50.0158	883	221	371	867	7.93333	82.6389	44.662	31.8	22.2	9.6	26.2	26.8	50
862	Aciotis circaeifolia	25.9167	26.45	25.4667	2234	323	24	57.074	900	132	334	229	10.5167	73.5431	40.973	33.1	18.8	14.3	25.7167	25.7	70
863	Aciotis circaeifolia	26.5875	27	26.1333	2571	358	138	33.4648	963	459	459	858	8.55833	86.4478	33.987	31.8	21.9	9.9	26.3	27	30
864	Aciotis circaeifolia	26.0292	26.6833	25.6833	2494	336	127	35.1389	947	402	441	741	8.175	81.75	44.8968	31.5	21.5	10	25.7333	26.5333	188
865	Aciotis circaeifolia	26.4958	26.9167	26.15	2562	330	129	32.7522	919	420	498	689	8.34167	86.8924	30.2609	31.6	22	9.6	26.3333	26.7167	41
866	Aciotis circaeifolia	26.2958	27.0667	25.7333	1869	309	35	63.7594	854	138	138	854	7.99167	78.3497	63.5845	31.7	21.5	10.2	25.7333	27.0667	41
867	Aciotis circaeifolia	26.7792	27.6667	26.2167	2430	377	103	49.6368	1052	342	343	853	9.05833	79.4591	62.0285	33	21.6	11.4	26.3667	26.9833	54
868	Aciotis circaeifolia	25.9292	26.4833	25.4667	2226	323	23	57.0492	896	131	335	227	10.525	73.0903	42.5579	33.2	18.8	14.4	25.7167	25.7333	69
869	Aciotis circaeifolia	26.3292	26.7333	25.9	2711	366	148	32.5485	1003	488	488	890	8.69167	87.7946	33.3343	31.5	21.6	9.9	26.05	26.7333	51
870	Aciotis circaeifolia	26.1458	26.7667	25.8167	2379	451	15	75.5259	1170	69	96	1121	8.55833	82.2917	42.1824	31.6	21.2	10.4	25.8667	26.6167	55
871	Aciotis circaeifolia	26.7125	27.3667	26.2333	2203	298	50	50.5582	871	209	365	861	7.60833	82.6993	47.5837	31.8	22.6	9.2	26.2833	27	22
872	Aciotis circaeifolia	27.0042	27.7667	26.4667	2360	311	74	46.2156	908	268	389	887	8.40833	80.8493	55.3279	32.7	22.3	10.4	26.5	27.35	55
873	Aciotis circaeifolia	26.5167	27.2	26.05	2317	305	72	45.866	885	257	394	855	8.08333	81.6498	48.5393	31.9	22	9.9	26.0833	26.7333	82
874	Aciotis circaeifolia	25.6375	26.3833	25.15	1843	304	38	61.7876	828	154	194	772	8.59167	77.4024	56.6939	31.4	20.3	11.1	25.1667	26.3167	167
875	Aciotis circaeifolia	26.3083	26.7833	25.9167	2451	318	135	32.2029	895	420	444	678	8.38333	85.5442	34.9567	31.5	21.7	9.8	26.1667	26.5833	98
876	Aciotis circaeifolia	26.25	27.0667	25.65	2185	358	36	69.9149	1018	125	158	970	9.45	79.4118	57.1282	32.6	20.7	11.9	25.7	26.9333	35
877	Aciotis circaeifolia	25.5417	26.0667	24.7833	2067	346	3	77.7624	996	29	540	58	12.7333	69.9634	53.3783	34.6	16.4	18.2	25.55	24.9333	345
878	Aciotis circaeifolia	27.1292	27.8833	26.6	2265	306	61	49.8879	896	228	375	875	8.35833	80.3686	54.4167	32.8	22.4	10.4	26.6333	27.45	29
879	Aciotis circaeifolia	26.5167	27.2	26.05	2317	305	72	45.866	885	257	394	855	8.08333	81.6498	48.5393	31.9	22	9.9	26.0833	26.7333	82
880	Aciotis circaeifolia	26.7125	27.05	26.4	2284	289	98	35.7521	821	319	457	434	9.05833	85.456	26.4682	32.2	21.6	10.6	26.65	26.7667	45
881	Aciotis circaeifolia	17.6792	21	14.05	1549	191	86	28.4923	495	298	495	315	11.7917	60.4701	285.931	26.9	7.4	19.5	21	17.5667	904
882	Aciotis circaeifolia	27.0958	27.95	26.55	2127	330	63	56.2437	916	216	260	916	8.575	77.9545	58.2884	32.9	21.9	11	26.55	27.8167	14
883	Aciotis circaeifolia	26.9333	27.9167	26.3167	2305	378	64	60.5215	1020	207	262	957	9.25	78.3898	69.424	33.4	21.6	11.8	26.3167	27.7167	49
884	Aciotis circaeifolia	26.0375	26.4333	25.3167	2837	310	174	17.789	858	553	728	716	9.60833	88.1498	49.5949	31.5	20.6	10.9	25.7167	26.0167	62
885	Aciotis circaeifolia	26.5917	27.2833	26.1167	2300	304	65	47.3312	887	242	384	861	8	80.8081	49.1673	32	22.1	9.9	26.15	26.8167	64
886	Aciotis circaeifolia	26.6875	27.3667	26.2167	2330	312	65	47.7493	907	248	387	881	8.175	81.75	48.6231	32.1	22.1	10	26.25	26.9333	72
887	Aciotis circaeifolia	26.7542	27.45	26.2833	2316	311	62	48.126	902	242	385	875	8.19167	81.9167	49.7931	32.2	22.2	10	26.2833	27.0167	54
888	Aciotis circaeifolia	27.6167	27.8833	27.2333	2711	399	53	45.1884	1028	300	318	1028	9.98333	91.5902	27.5791	33.2	22.3	10.9	27.2333	27.7333	152
889	Aciotis circaeifolia	26.0708	26.75	25.7	2487	336	126	35.2095	944	401	439	739	8.15833	81.5833	46.6349	31.5	21.5	10	25.7833	26.1667	177
890	Aciotis circaeifolia	25.9458	26.5667	25.5167	2211	326	24	56.7444	885	131	339	225	10.4583	72.1264	44.592	33.3	18.8	14.5	25.6667	25.8	59
891	Aciotis circaeifolia	25.4875	26.2	24.8	2209	340	10	68.3503	982	61	136	982	10.325	66.6129	58.8189	34.2	18.7	15.5	24.8	26.0333	455
892	Aciotis circaeifolia	26.3125	26.9833	25.95	2514	339	129	35.0102	953	401	462	724	8.25833	82.5833	45.6332	31.7	21.7	10	26.0333	26.4167	122
893	Aciotis circaeifolia	26.5042	27.2167	25.9333	2748	523	34	76.8398	1412	125	191	1412	7.74167	83.2437	52.8058	31.6	22.3	9.3	25.9333	27.2	31
894	Aciotis circaeifolia	26.15	26.7833	25.7167	2244	308	117	36.1759	874	375	375	672	8.33333	82.5082	44.0041	31.6	21.5	10.1	25.9333	26.7833	187
895	Aciotis circaeifolia	26.5333	26.8333	26.0667	2407	307	149	25.5022	814	466	478	674	9.38333	89.3651	33.2575	31.9	21.4	10.5	26.2833	26.7333	55
896	Aciotis circaeifolia	24.3667	25.2167	23.7	2362	355	80	51.7191	1037	281	281	802	8.81667	80.8869	61.1754	30.4	19.5	10.9	23.9667	25.2167	503
897	Aciotis circaeifolia	26.5083	27.1167	26	2177	308	117	36.9441	829	370	382	737	8.41667	82.5163	44.3044	32	21.8	10.2	26.1833	27.0667	116
898	Aciotis circaeifolia	25.9833	26.7667	25.45	1936	310	39	60.7418	866	156	201	808	8.53333	77.5758	59.785	31.8	20.8	11	25.4667	26.7	140
899	Aciotis circaeifolia	26.9917	27.6167	26.3333	2064	336	80	53.9622	916	245	340	916	8.7	82.0755	50.6698	32.7	22.1	10.6	26.3333	27.05	70
900	Aciotis circaeifolia	25.3875	25.75	24.8	2523	314	79	35.4436	845	355	540	845	9.59167	86.4114	39.4349	31.3	20.2	11.1	24.8	25.5167	561
901	Aciotis circaeifolia	25.6083	25.9667	25.0167	2471	299	78	34.4165	857	348	540	857	9.6	86.4865	39.3604	31.5	20.4	11.1	25.0167	25.7333	527
902	Aciotis circaeifolia	25.2333	25.9167	24.7667	1708	310	35	69.4377	809	118	179	806	9.78333	79.5393	47.4501	31.6	19.3	12.3	24.85	25.45	168
903	Aciotis circaeifolia	23.1333	23.8333	22.5167	2315	348	83	52.1422	998	352	358	359	9.15	81.6964	52.7142	29.1	17.9	11.2	22.95	22.9	716
904	Aciotis circaeifolia	22.8833	24.6833	20.2	628	147	4	86.2142	351	23	153	60	9.8	66.2162	189.297	30.3	15.5	14.8	24.2167	21.8	520
905	Aciotis circaeifolia	25.8125	26.5667	25.3167	1836	309	36	64.679	846	141	177	411	8.40833	77.1407	59.6248	31.5	20.6	10.9	25.3333	26.5167	121
906	Aciotis circaeifolia	26.05	26.5833	25.6	2455	346	80	48.8866	971	275	278	947	10.0333	82.2404	43.275	32.3	20.1	12.2	25.6667	26.2667	9
907	Aciotis circaeifolia	26.375	26.7167	26.0333	2579	308	118	30.1482	884	398	595	623	8.83333	89.2256	26.7565	31.4	21.5	9.9	26.2333	26.3333	65
908	Aciotis circaeifolia	26.7208	27.3833	26.25	2252	303	56	49.8819	887	219	372	866	7.75833	82.5355	47.4561	31.9	22.5	9.4	26.2833	26.9833	36
909	Aciotis circaeifolia	26.8542	27.5167	26.4167	2282	304	61	48.3323	890	236	380	866	7.90833	81.5292	46.8294	32.1	22.4	9.7	26.4333	27.0667	15
910	Aciotis circaeifolia	26.6792	27.2667	26.1667	2164	307	116	36.9551	824	367	384	736	8.54167	82.9288	43.5607	32.2	21.9	10.3	26.3333	26.95	80
911	Aciotis circaeifolia	26.05	26.5833	25.6	2418	343	79	49.5613	965	268	271	940	10.0333	82.2404	43.275	32.3	20.1	12.2	25.6667	26.2667	8
912	Aciotis circaeifolia	25.7875	26.3	25.3167	2219	337	27	61.6593	957	108	305	957	9.925	69.4056	38.3242	33.1	18.8	14.3	25.3167	25.8333	301
913	Aciotis circaeifolia	26.6208	27.1833	26.2667	2255	306	50	50.2507	890	220	361	884	8.15833	83.2483	40.196	31.9	22.1	9.8	26.3	26.7667	53
914	Aciotis polystachya	26.0042	26.55	25.15	2746	303	157	21.3007	855	496	571	764	8.89167	84.6825	58.6383	31.2	20.7	10.5	25.8167	26.4833	184
915	Aciotis polystachya	23.4458	23.8333	22.9333	1461	180	72	26.9033	465	235	407	235	11.4083	87.0865	36.7088	29.8	16.7	13.1	23.5333	22.9333	822
916	Aciotis polystachya	25.775	26.3833	24.9667	3301	386	136	29.8963	1122	521	530	1077	9.18333	83.4848	56.909	31.4	20.4	11	25.15	26.2333	186
917	Aciotis polystachya	26.0333	26.4	25.35	2777	305	169	18.0444	847	543	711	708	9.55	88.4259	47.6413	31.5	20.7	10.8	25.7333	26.0167	84
918	Aciotis polystachya	26.5667	27.0333	25.7	2060	333	62	57.5482	943	239	309	889	9.3	85.3211	59.6708	32.2	21.3	10.9	25.7833	26.9	153
919	Aciotis polystachya	15.7458	16.0667	15.5	1186	171	19	49.3012	444	99	375	388	7.975	90.625	23.2045	20.1	11.3	8.8	15.5	15.7833	2119
920	Aciotis polystachya	26.3583	26.6667	25.9833	6328	694	389	16.9623	1904	1402	1563	1824	9.41667	93.2343	26.7848	31.5	21.4	10.1	26.1333	26.2	152
921	Aciotis polystachya	21.0083	21.3833	20.3	4336	443	292	14.1122	1288	955	1046	1092	9.45	85.9091	45.4189	26.6	15.6	11	20.9167	21.2333	957
922	Aciotis polystachya	26.25	26.6667	25.6333	2701	280	148	20.4027	799	488	725	489	9.75	85.5263	43.0644	31.8	20.4	11.4	26.2667	25.8167	97
923	Aciotis polystachya	25.2708	26.15	23.8	2462	373	74	56.1879	1062	232	780	268	10.175	72.1631	101.656	31.8	17.7	14.1	25.9667	23.85	199
924	Aciotis polystachya	22.1333	22.8167	21.6667	2167	374	46	72.9515	1058	164	965	195	8.33333	85.034	47.5936	27.3	17.5	9.8	22.7167	21.7833	659
925	Aciotis polystachya	23.0542	23.9	22.2667	3483	483	72	51.4674	1385	287	309	1245	8.675	81.8396	63.1901	28.6	18	10.6	22.4167	23.6	846
926	Aciotis polystachya	26.2667	26.6	25.9333	7111	781	461	16.6767	2189	1456	1638	1817	7.56667	91.1647	25.5248	30.5	22.2	8.3	26.0833	26.4167	40
927	Aciotis polystachya	22.1458	22.4667	21.6833	2121	268	113	29.6979	751	360	399	677	9.05833	89.6865	30.7821	27.4	17.3	10.1	21.8167	22.4167	975
928	Aciotis polystachya	16.6667	17	16.3333	2300	264	109	27.5058	779	369	672	729	9.4	91.2621	27.5791	21.7	11.4	10.3	16.55	16.6833	2011
929	Aciotis polystachya	26.725	27.0833	26.4333	2861	326	148	25.995	920	466	608	631	9.05	87.8641	26.4145	32.1	21.8	10.3	26.65	26.8	58
930	Aciotis polystachya	26.3375	26.7833	25.6667	3375	400	197	24.0661	1119	619	646	1119	12.8917	90.1515	49.1345	33.9	19.6	14.3	25.6667	26.6333	81
931	Aciotis polystachya	26.3083	26.7667	25.6167	3364	401	189	24.7683	1122	608	634	1122	12.85	90.493	49.3979	33.8	19.6	14.2	25.6167	26.6167	88
932	Aciotis polystachya	26.9	28.4333	25.6667	2839	422	16	54.8694	1088	223	226	1030	9.41667	70.2736	108.355	34.3	20.9	13.4	26.3667	27.8833	376
933	Aciotis polystachya	26.025	26.4	25.3333	2824	310	171	18.2525	867	550	626	726	9.7	88.1818	47.7922	31.6	20.6	11	25.7333	26.3	89
934	Aciotis polystachya	25.9333	26.3	25.2333	2876	316	175	17.958	872	562	733	731	9.66667	87.8788	47.9267	31.5	20.5	11	25.65	25.9	90
935	Aciotis polystachya	20.3917	20.6333	20.1	2163	282	100	32.9174	779	321	511	720	8.98333	91.6667	22.2418	25.4	15.6	9.8	20.15	20.5333	1271
936	Aciotis polystachya	25.225	25.4667	24.8667	4738	565	227	23.8524	1549	850	1105	1464	8.55	93.9561	24.0737	29.8	20.7	9.1	24.9833	25.3667	320
937	Aciotis polystachya	26.2333	26.7333	25.65	3155	338	194	19.3114	962	602	771	641	9.26667	85.0153	43.4497	31.6	20.7	10.9	26.1833	25.8167	130
938	Aciotis polystachya	24.4792	24.9833	23.7	2055	358	61	63.8238	995	216	286	920	9.74167	86.9792	54.3331	30.4	19.2	11.2	23.8	24.8	600
939	Aciotis polystachya	25.4125	25.8833	24.7333	2245	293	69	39.5387	787	254	678	254	10.2417	80.643	48.2006	31.5	18.8	12.7	25.5667	24.7333	287
940	Aciotis polystachya	27.0875	28	26.5333	2613	400	87	52.3997	1139	309	373	942	8.55833	78.5168	62.5999	33.1	22.2	10.9	26.6833	27.2833	23
941	Aciotis polystachya	26.4958	26.8	25.9667	2124	255	122	24.2776	709	401	407	584	9.625	89.1204	36.8324	32	21.2	10.8	26.2333	26.7333	66
942	Aciotis polystachya	23.3083	23.95	22.6333	1876	298	20	61.0256	822	107	278	822	11.2667	74.6137	52.0853	31.5	16.4	15.1	22.6333	23.6333	687
943	Aciotis polystachya	26.7417	27.0833	26.5	2672	332	104	38.4635	942	341	521	923	8.41667	87.6736	27.9475	31.8	22.2	9.6	26.6	26.8667	32
944	Aciotis polystachya	25.0875	25.5833	24.2667	2091	278	57	45.8362	787	198	631	198	9.55833	77.71	56.8541	30.9	18.6	12.3	25.3833	24.2667	192
945	Aciotis polystachya	26.3	26.6333	25.95	6388	690	461	13.0985	1830	1461	1569	1830	9.21667	94.0476	26.1986	31.3	21.5	9.8	25.95	26.3833	149
946	Aciotis polystachya	26.1417	26.55	25.5167	2950	311	177	17.9516	875	568	759	580	9.8	85.9649	42.5245	31.7	20.3	11.4	26.2	25.7167	96
947	Aciotis polystachya	25.1125	26.2833	24.0667	2644	522	72	53.6631	1086	319	319	1024	8.84167	76.8841	84.8026	31	19.5	11.5	24.7167	26.2833	428
948	Aciotis polystachya	26.8833	27.2167	26.6167	2601	317	99	37.5355	901	331	516	876	8.6	86.8687	27.9068	32.1	22.2	9.9	26.7167	27	25
949	Aciotis polystachya	26.2333	26.6667	25.6333	2662	272	147	19.5826	781	483	714	490	9.85	84.9138	42.7643	31.9	20.3	11.6	26.2333	25.8	118
950	Aciotis polystachya	26.4667	27.1833	26.0167	2318	305	73	45.9306	886	257	392	856	8.06667	80.6667	49.2827	31.9	21.9	10	26.0333	26.6667	89
951	Aciotis polystachya	21.7	22.1	21	4152	427	279	13.5377	1207	919	997	1057	9.35	86.5741	46.0731	27.2	16.4	10.8	21.6	21.9667	824
952	Aciotis polystachya	26.1875	26.6	25.55	2903	306	170	18.5788	864	551	753	558	9.99167	86.1351	43.8035	31.8	20.2	11.6	26.25	25.7333	97
953	Aciotis polystachya	26.3292	26.65	25.7833	2179	253	126	22.1584	707	409	432	575	9.39167	89.4444	38.2847	31.7	21.2	10.5	26.05	26.5667	54
954	Aciotis polystachya	26.2167	26.6333	25.6	2694	291	137	23.2679	814	463	722	464	9.61667	85.8631	42.3907	31.7	20.5	11.2	26.2833	25.7667	87
955	Aciotis polystachya	25.2375	26.1	23.7667	2535	383	80	55.2771	1088	247	799	282	10.1417	72.4405	101.447	31.7	17.7	14	25.95	23.8167	210
956	Aciotis polystachya	26.2125	26.7	25.5667	3040	332	192	18.622	950	606	703	623	8.89167	83.8836	46.1778	31.4	20.8	10.6	26.1833	25.7833	131
957	Aciotis polystachya	26.0125	26.5333	25.15	2679	288	167	18.8514	814	508	587	744	9.025	85.1415	58.9732	31.2	20.6	10.6	26.1667	26.5	169
958	Aciotis polystachya	22.4917	22.9	22.15	3858	458	133	34.0976	1320	532	896	1320	8.91667	90.0673	30.364	27.5	17.6	9.9	22.15	22.4333	874
959	Aciotis polystachya	27.0042	27.4	26.4167	2720	363	109	38.965	1042	377	403	933	11.3417	89.3045	41.8036	33.7	21	12.7	26.4833	27.2667	136
960	Aciotis polystachya	25.7917	26.1167	25.2	2369	330	116	37.7332	918	372	480	819	10.4667	90.2299	40.7784	31.8	20.2	11.6	25.2833	25.95	325
961	Aciotis polystachya	26.275	26.7167	25.65	2664	277	142	20.9732	787	475	720	476	9.76667	84.9275	43.9783	31.9	20.4	11.5	26.3	25.8333	96
962	Aciotis polystachya	26.7958	27.0667	26.3667	2301	230	150	14.0716	663	477	602	520	10.1417	91.3664	28.7195	32.3	21.2	11.1	26.85	26.5	184
963	Aciotis polystachya	26.125	26.6167	25.5	2669	314	105	33.4369	876	360	747	378	9.56667	82.4713	45.1009	31.7	20.1	11.6	26.2667	25.6667	109
964	Aciotis polystachya	26.1917	26.7667	25.3	2733	301	148	22.3462	856	479	553	772	8.76667	83.4921	61.0824	31.4	20.9	10.5	26.0167	26.6833	147
965	Aciotis polystachya	26.65	27	26.05	2388	319	106	33.18	869	370	526	770	10.85	90.4166	41.833	32.9	20.9	12	26.1167	26.8667	176
966	Aciotis polystachya	26.1625	26.5667	25.5667	2799	300	148	21.6752	841	498	743	504	9.70833	85.9144	40.8503	31.7	20.4	11.3	26.2	25.7667	87
967	Aciotis polystachya	26.7125	27.0667	26.4167	2859	325	146	25.9364	918	465	609	632	9.04167	87.7832	26.7246	32.1	21.8	10.3	26.65	26.7667	61
968	Aciotis polystachya	21.5083	25.7333	16.9833	1783	196	103	17.3101	519	361	478	361	12.8	56.8889	363.611	32.5	10	22.5	23.8333	16.9833	179
969	Aciotis polystachya	26.1292	26.55	25.4833	2711	292	140	23.1004	821	468	729	470	9.825	86.1842	44.0278	31.7	20.3	11.4	26.2	25.6667	98
970	Aciotis polystachya	23.5208	23.9667	22.8	4186	466	254	18.3118	1271	804	964	1184	9.39167	86.9599	47.7902	29	18.2	10.8	23.2667	23.8667	519
971	Aciotis polystachya	25.6625	26.4	24.7667	3296	442	193	29.3376	1157	594	600	1045	9.64167	79.6832	64.3896	32.3	20.2	12.1	25.3	26.25	270
972	Aciotis polystachya	24.65	25.1333	23.9667	3725	406	235	18.8001	1149	707	864	1031	9.48333	87.8086	48.1947	30.1	19.3	10.8	24.2833	25.0333	319
973	Aciotis polystachya	26.9333	27.9167	26.3167	2305	378	64	60.5215	1020	207	262	957	9.25	78.3898	69.424	33.4	21.6	11.8	26.3167	27.7167	49
974	Aciotis polystachya	27.2	27.5833	26.8	2096	263	96	29.6744	675	307	539	384	10.1	85.5932	32.1926	33.2	21.4	11.8	27.1333	26.9167	133
975	Aciotis polystachya	25.5042	26.2	24.65	3467	410	137	32.2279	1199	479	479	1025	9.325	80.3879	61.4765	31.8	20.2	11.6	25.1667	26.2	254
976	Aciotis polystachya	24.7583	25.25	24.1333	4048	451	244	20.7989	1289	790	853	1123	8.98333	85.5556	46.2618	30	19.5	10.5	24.4	25.2167	326
977	Aciotis polystachya	25.5417	26.0667	24.7833	2067	346	3	77.7624	996	29	540	58	12.7333	69.9634	53.3783	34.6	16.4	18.2	25.55	24.9333	345
978	Aciotis polystachya	26.2417	26.6167	25.5833	1756	229	53	44.4117	619	183	589	183	10.7667	83.4625	44.3044	32.4	19.5	12.9	26.5833	25.5833	195
979	Aciotis polystachya	25.2375	26.1	23.7667	2535	383	80	55.2771	1088	247	799	282	10.1417	72.4405	101.447	31.7	17.7	14	25.95	23.8167	210
980	Aciotis polystachya	26.7292	27.1333	26.3	1905	277	22	62.6167	800	95	509	95	9.625	82.265	37.6261	32.4	20.7	11.7	26.65	26.3	185
981	Aciotis polystachya	23.1917	23.5333	22.55	4239	499	240	22.8955	1381	776	925	1233	9.6	88.8889	43.1611	28.6	17.8	10.8	22.8667	23.4667	540
982	Aciotis polystachya	25.3208	25.8167	24.55	2218	291	61	43.5599	817	224	667	224	9.84167	79.3683	53.2771	31.2	18.8	12.4	25.55	24.55	198
983	Aciotis polystachya	21.3042	21.7167	20.5833	4321	446	298	13.6772	1267	935	1039	1117	9.325	86.3426	46.9748	26.8	16	10.8	21.2	21.5667	896
984	Aciotis polystachya	26.475	26.8167	25.95	2356	247	160	15.1201	710	504	576	564	10	89.2857	35.2588	32.1	20.9	11.2	26.35	26.0667	233
985	Aciotis polystachya	26.2792	26.7167	25.65	2660	276	141	20.9629	786	474	718	475	9.79167	85.1449	44.1309	31.9	20.4	11.5	26.3	25.8333	95
986	Aciotis polystachya	26.15	26.4667	25.8167	6608	757	269	28.0332	2182	1037	1476	1991	7.66667	92.3695	26.1116	30.4	22.1	8.3	25.8667	26.3	44
987	Aciotis polystachya	27.4875	29.0833	26.25	2873	427	15	55.6983	1120	223	228	1031	9.475	69.6691	111.582	35	21.4	13.6	26.9833	28.5	282
988	Aciotis polystachya	26.2208	26.6167	25.6	2960	310	181	17.1852	875	579	757	593	9.90833	86.1594	42.29	31.8	20.3	11.5	26.2833	25.8	94
989	Aciotis polystachya	26.0042	26.3667	25.3333	2813	309	171	18.1194	859	549	627	719	9.65833	88.6086	46.8779	31.5	20.6	10.9	25.7167	26.25	91
990	Aciotis polystachya	25.275	25.7	24.7	3082	456	64	53.6138	1309	269	467	1224	11.5333	86.7168	41.3686	32.3	19	13.3	24.7667	25.4333	545
991	Aciotis polystachya	26.2458	26.7333	25.65	3125	334	181	21.0164	960	574	765	611	9.225	84.633	43.4563	31.6	20.7	10.9	26.2167	25.8333	80
992	Aciotis polystachya	24.9792	25.45	24.3167	2109	245	140	22.0751	704	436	560	558	10.475	87.2917	47.6473	30.8	18.8	12	25.0167	24.6167	489
993	Aciotis polystachya	26.2125	26.7167	25.5667	2508	243	150	12.3091	714	533	627	616	10.1417	83.8154	48.8097	32.1	20	12.1	26.2333	25.5667	134
994	Aciotis polystachya	27.3625	28.2667	26.6333	1871	321	15	78.4157	938	53	132	938	10.325	78.2197	67.3568	34.5	21.3	13.2	26.6333	27.7167	101
995	Aciotis polystachya	26.5458	27.2	26.15	2342	311	80	42.8802	883	278	405	825	8.075	81.5657	45.1995	31.9	22	9.9	26.25	26.7	65
996	Aciotis polystachya	24.8083	25.3667	24.0667	3425	408	163	29.5299	1175	528	528	1008	9.08333	82.5758	51.9105	30.6	19.6	11	24.5333	25.3667	404
997	Aciotis polystachya	21.3417	21.6	20.9833	3016	465	101	46.5393	1238	364	523	1154	11.1667	86.5633	28.3511	27.9	15	12.9	21.0333	21.3	1383
998	Aciotis polystachya	26.1375	26.5667	25.5	2712	291	141	22.9059	821	468	727	473	9.75833	85.5994	43.5955	31.7	20.3	11.4	26.2167	25.6833	103
999	Aciotis polystachya	27.2958	27.8333	26.2667	1934	344	50	68.0766	971	194	249	914	9.64167	83.8406	70.2094	33.3	21.8	11.5	26.35	27.7667	109
1000	Aciotis polystachya	26.3542	26.9	25.5167	2785	309	168	19.5467	868	529	603	738	8.64167	83.8997	57.6217	31.4	21.1	10.3	26.5	26.8333	99
1001	Aciotis polystachya	26.1583	26.5833	25.5333	2703	292	141	22.982	818	469	724	469	9.7	85.8407	43.1084	31.7	20.4	11.3	26.2167	25.5333	102
1002	Aciotis polystachya	26.15	26.5833	25.5333	2714	293	142	23.1134	821	469	727	471	9.66667	85.5457	42.8528	31.7	20.4	11.3	26.1833	25.7167	96
1003	Aciotis polystachya	24.1625	24.6833	23.4833	2886	391	105	36.762	1055	385	483	907	9.04167	84.5015	47.2962	30	19.3	10.7	23.9333	24.6667	556
1004	Aciotis polystachya	26.5708	27.25	25.7833	3474	467	124	38.9626	1334	479	503	1270	11.425	85.9023	59.2552	33.7	20.4	13.3	25.8167	27.0667	103
1005	Aciotis polystachya	21.1208	21.5	20.4	4406	454	304	14.3748	1315	952	1054	1120	9.50833	85.6607	46.5373	26.8	15.7	11.1	21.0333	21.3667	930
1006	Aciotis polystachya	25.0333	25.3667	24.45	1971	213	132	18.3061	621	410	559	477	10.65	87.2951	39.6767	31.1	18.9	12.2	25.3	24.7667	553
1007	Aciotis polystachya	23.9625	24.3333	23.3	4264	476	253	20.3939	1339	802	861	1210	9.49167	88.7072	44.6769	29.4	18.7	10.7	23.6333	24.3	393
1008	Aciotis polystachya	26.1917	26.6333	25.5833	2675	279	146	20.2083	788	482	717	487	9.83333	85.5072	43.0028	31.8	20.3	11.5	26.2	25.7667	117
1009	Aciotis polystachya	25.9167	26.45	25.4667	2234	323	24	57.074	900	132	334	229	10.5167	73.5431	40.973	33.1	18.8	14.3	25.7167	25.7	70
1010	Aciotis polystachya	26.2833	26.75	25.6833	2560	265	131	21.1604	752	451	689	456	9.86667	84.3305	43.6064	32	20.3	11.7	26.4	25.8667	125
1011	Aciotis polystachya	24.65	25.1333	23.9667	3725	406	235	18.8001	1149	707	864	1031	9.48333	87.8086	48.1947	30.1	19.3	10.8	24.2833	25.0333	319
1012	Aciotis polystachya	26.725	27.1333	26.2833	2064	313	30	58.9626	871	111	541	111	9.63333	82.3362	37.5076	32.4	20.7	11.7	26.6	26.2833	185
1013	Aciotis polystachya	24.65	25.1333	23.9667	3719	402	236	18.482	1142	709	865	1025	9.48333	87.8086	48.1947	30.1	19.3	10.8	24.2833	25.0333	318
1014	Aciotis polystachya	26.4292	26.7167	25.85	1816	246	58	44.1513	651	194	625	194	10.6417	85.1333	38.1062	32.4	19.9	12.5	26.6833	25.85	167
1015	Aciotis polystachya	25.5625	26.2667	25.05	2106	392	20	77.8348	1062	73	403	1062	10.1917	79.6224	53.9834	32.2	19.4	12.8	25.05	25.65	402
1016	Aciotis polystachya	25.8292	26.2	25.5	6613	771	352	25.5565	2169	1114	1468	2169	7.25833	91.8776	28.4811	29.9	22	7.9	25.5	26.0167	72
1017	Aciotis polystachya	20.6458	20.7667	20.4833	3740	465	200	31.245	1355	625	678	1221	8.89167	90.7313	12.8732	25.6	15.8	9.8	20.5	20.7	1332
1018	Aciotis polystachya	27.2917	27.7167	26.7333	2260	312	61	36.4686	725	311	554	660	10.1333	87.3563	39.1868	33.5	21.9	11.6	26.8833	27.2	234
1019	Aciotis polystachya	25.5458	25.8833	25.15	5452	585	335	15.9025	1557	1114	1444	1557	9.50833	92.3139	28.7195	30.8	20.5	10.3	25.15	25.6	321
1020	Aciotis polystachya	25.6333	26.3667	24.75	3308	437	158	31.1204	1174	563	563	1050	9.66667	79.8898	63.3293	32.3	20.2	12.1	24.9167	26.3667	277
1021	Aciotis polystachya	22.8625	23.2833	22.4667	2710	368	114	36.1175	956	459	459	956	9.85833	90.4434	32.1308	28.5	17.6	10.9	22.4667	23.2833	901
1022	Aciotis polystachya	24.7417	25.2333	24.1333	4104	458	245	21.049	1318	807	860	1318	9.45	86.6972	46.0648	30.2	19.3	10.9	24.1333	25.1833	348
1023	Aciotis polystachya	22.3917	22.8333	21.8167	2815	341	112	30.1129	898	433	822	767	9.53333	90.7937	39.9337	27.8	17.3	10.5	22.2	22.25	1100
1024	Aciotis polystachya	19.275	19.9	18.7	2891	442	62	50.4668	1067	257	827	783	8.71667	87.1667	48.5002	24.4	14.4	10	19.0167	18.9167	1800
1025	Aciotis polystachya	24.475	25.0333	23.9667	1461	181	87	24.0746	448	263	379	263	11.7833	86.0097	43.9266	31.2	17.5	13.7	24.3167	23.9667	788
1026	Aciotis polystachya	24.725	25.1833	24.4333	2308	283	109	32.207	806	381	806	384	8.28333	88.1206	32.4388	29.7	20.3	9.4	25.1833	24.5	198
1027	Aciotis polystachya	26.4375	27.1	26.0167	2382	316	92	40.4233	903	306	418	803	8.09167	81.734	46.3742	31.8	21.9	9.9	26.1167	26.6	93
1028	Aciotis polystachya	25.9	26.2667	25.2167	2821	318	172	18.832	870	543	718	713	9.5	87.963	47.001	31.3	20.5	10.8	25.6167	25.8833	83
1029	Aciotis polystachya	24.4042	24.9	23.7333	2958	358	160	26.1176	984	492	492	834	9.14167	83.8685	46.4395	30.1	19.2	10.9	24.1667	24.9	487
1030	Aciotis polystachya	25.1667	25.8	24.3667	3513	411	151	29.5307	1201	523	523	1004	9.11667	81.3988	57.5379	31.1	19.9	11.2	24.85	25.8	309
1031	Aciotis polystachya	26.5042	27.1667	26.1	2359	313	86	41.9743	895	288	413	816	8.05833	82.2279	45.9475	31.8	22	9.8	26.2	26.6833	78
1032	Aciotis polystachya	24.1	24.5833	23.3	2058	377	64	65.7196	1015	261	319	934	9.73333	86.9048	54.9793	30	18.8	11.2	23.4333	24.1833	687
1033	Aciotis polystachya	24.2042	24.45	23.85	3703	449	191	24.1575	1199	700	920	1184	9.05833	93.3849	23.8802	29.2	19.5	9.7	23.95	24.3333	587
1034	Aciotis polystachya	26.5875	28.1333	25.25	2752	492	16	66.1729	1253	139	194	1073	9.19167	72.3753	111.256	33.9	21.2	12.7	26.1333	27.6833	209
1035	Aciotis polystachya	26.1208	26.5	25.4833	3155	334	189	17.9778	939	618	755	628	8.625	84.5588	44.1824	31.2	21	10.2	26.35	25.7667	63
1036	Aciotis polystachya	23.4042	23.8333	22.95	1498	191	73	28.3893	485	237	413	237	11.3083	86.3232	35.8949	29.8	16.7	13.1	23.4	22.95	828
1037	Aciotis polystachya	27.4333	29	25.95	2277	472	63	69.9197	1143	209	209	1143	9.85	72.963	123.313	35.2	21.7	13.5	25.95	29	72
1038	Aciotis polystachya	25.275	25.9667	24.4333	3650	424	140	30.6101	1234	511	511	1061	9.21667	80.1449	61.773	31.3	19.8	11.5	24.9333	25.9667	286
1039	Aciotis polystachya	25.5583	26.2667	24.6833	3345	424	152	33.7336	1225	505	505	1079	9.55	80.2521	61.9689	32.1	20.2	11.9	24.85	26.2667	294
1040	Aciotis polystachya	26.4667	26.9333	25.9167	2107	396	45	76.2032	1081	138	205	1044	9.26667	87.4214	39.2158	31.9	21.3	10.6	26.0167	26.65	41
1041	Aciotis polystachya	20.9833	21.35	20.2833	4435	462	299	14.9157	1335	942	1056	1148	9.51667	86.5152	45.0421	26.6	15.6	11	20.8833	21.2167	964
1042	Aciotis polystachya	12.7375	12.8167	12.6333	1203	160	25	42.9232	448	114	143	343	12.225	91.2313	11.8944	19.6	6.2	13.4	12.7167	12.75	2938
1043	Aciotis polystachya	25.9	26.3	25.35	2609	268	166	13.7428	752	583	583	657	10.0333	88.7906	38.7298	31.5	20.2	11.3	25.6833	26.3	234
1044	Aciotis polystachya	26.2208	26.95	25.6833	2063	379	20	78.7362	1052	70	423	1052	10.1583	79.362	55.6147	32.9	20.1	12.8	25.6833	26.3333	255
1045	Aciotis polystachya	26.8875	27.1833	26.5667	6974	790	280	27.0215	2217	1098	1312	1776	9.675	93.932	23.9436	32.1	21.8	10.3	26.9167	27.1	55
1046	Aciotis polystachya	25.9333	26.3	25.3167	3162	334	193	17.358	937	629	757	635	8.63333	85.4785	42.337	31	20.9	10.1	26.15	25.5833	99
1047	Aciotis polystachya	23.8125	24.0667	23.45	2911	372	92	43.534	1106	351	579	1072	11.2417	87.1447	30.4605	30.4	17.5	12.9	23.5167	23.6833	865
1048	Aciotis polystachya	25.6583	26.1833	24.8	2092	355	64	62.2694	988	234	307	959	9.73333	86.1357	58.8849	31.6	20.3	11.3	24.9167	26	328
1049	Aciotis polystachya	23.4208	26.0833	20.5167	1057	191	19	64.8492	492	73	376	73	10.6417	60.1224	222.827	31.7	14	17.7	25.1333	20.5167	22
1050	Aciotis polystachya	26.225	26.6333	25.5833	2944	310	177	17.7259	873	571	756	581	9.9	86.087	43.6671	31.8	20.3	11.5	26.2833	25.7667	87
1051	Aciotis polystachya	20.65	21.0167	19.9667	4391	475	288	16.3051	1347	906	1031	1169	9.33333	86.4197	44.0041	26.2	15.4	10.8	20.5667	20.85	1029
1052	Aciotis polystachya	25.6083	26.15	24.8167	3224	351	179	23.0502	1039	606	616	960	9.11667	85.2025	54.0132	31	20.3	10.7	24.9833	26.0333	192
1053	Aciotis polystachya	26.225	26.45	26.0333	5049	605	157	41.1771	1780	564	1386	625	11.7833	89.2677	20.1697	32.8	19.6	13.2	26.1667	26.1167	338
1054	Aciotis polystachya	23.2875	23.6167	22.6667	4432	499	270	20.595	1409	856	984	1261	9.875	88.1696	43.1764	28.9	17.7	11.2	22.9333	23.55	516
1055	Aciotis polystachya	22.6917	23.0667	22.1667	2126	239	119	23.0325	697	382	433	603	9.18333	89.1586	35.0865	28.1	17.8	10.3	22.5833	23.0333	893
1056	Aciotis polystachya	26.1375	26.75	25.2333	2718	301	141	23.7374	855	461	537	784	8.875	82.9439	62.5636	31.4	20.7	10.7	25.95	26.65	166
1057	Aciotis polystachya	26.1208	26.7167	25.2333	2725	302	142	23.8546	860	462	538	787	8.89167	83.0997	61.3655	31.4	20.7	10.7	25.9333	26.6167	173
1058	Aciotis polystachya	25.5208	26.2333	24.4667	2809	332	88	34.1075	981	369	369	866	8.925	78.9823	73.0958	31.5	20.2	11.3	25.1333	26.2333	196
1059	Aciotis polystachya	26.6542	27.1333	26.1167	2972	306	176	17.6996	878	566	662	686	7.875	82.0312	39.4541	31.5	21.9	9.6	26.6333	26.5833	68
1060	Aciotis polystachya	24.275	24.7333	23.6667	3147	385	147	31.2924	1097	481	481	972	9.08333	84.891	42.0227	30	19.3	10.7	23.8	24.7333	547
1061	Aciotis polystachya	25.4375	26.1667	24.5667	3490	422	133	34.4825	1244	469	469	1059	9.325	80.3879	64.0357	31.7	20.1	11.6	25.0833	26.1667	251
1062	Aciotis polystachya	26.1417	26.6667	25.3	2804	309	168	19.7803	870	527	602	753	8.68333	84.3042	56.8824	31.2	20.9	10.3	26.3167	26.6	150
1063	Aciotis polystachya	25.875	26.55	25.0167	3194	393	128	32.6387	1108	464	493	1064	9.1	81.982	60.208	31.6	20.5	11.1	25.25	26.3667	182
1064	Aciotis polystachya	24	24.4167	23.4	2788	318	154	23.5571	901	485	485	779	9.11667	86.0063	40.7319	29.5	18.9	10.6	23.7833	24.4167	594
1065	Aciotis polystachya	19.9792	20.2	19.7	2132	279	96	33.987	778	314	501	709	8.95833	92.354	21.0474	24.9	15.2	9.7	19.75	20.1	1358
1066	Aciotis polystachya	26.2833	26.8667	25.4	2723	302	145	23.0545	854	471	547	773	8.83333	83.3333	59.9747	31.5	20.9	10.6	26.1167	26.7667	131
1067	Aciotis polystachya	25.6042	26.1333	24.8167	3219	351	178	22.9463	1036	605	617	955	9.125	85.2804	53.6173	31	20.3	10.7	25.4333	26.0167	193
1068	Aciotis polystachya	25.8708	26.4667	24.9833	2729	303	141	24.0636	862	459	534	793	8.875	82.9439	61.6242	31.2	20.5	10.7	25.7	26.3833	232
1069	Aciotis polystachya	25.8833	26.4667	25	2732	302	141	24.0603	863	460	535	796	8.88333	83.0218	60.6905	31.2	20.5	10.7	25.7	26.4	226
1070	Aciotis polystachya	23.4708	23.6833	23.1333	3625	415	220	20.7181	1157	681	747	1157	9.675	91.2736	23.6891	28.7	18.1	10.6	23.1333	23.6833	708
1071	Aciotis polystachya	23.6708	23.9167	23.2667	4142	480	254	23.0553	1376	787	804	1376	9.59167	90.4874	28.3211	28.9	18.3	10.6	23.2667	23.9167	642
1072	Aciotis polystachya	27.3958	28.8667	26.2	2608	354	17	54.2365	1041	173	213	915	9.225	70.9615	104.086	34.4	21.4	13	26.8833	28.35	227
1073	Aciotis polystachya	27.725	29.3	26.5	2710	384	15	55.952	1076	182	215	990	9.51667	69.9755	110.299	35.2	21.6	13.6	27.2333	28.7167	228
1074	Aciotis polystachya	25.8542	26.4833	25.0333	3286	398	134	31.2939	1141	511	517	1082	9.20833	83.7121	57.8579	31.5	20.5	11	25.2167	26.3167	171
1075	Aciotis polystachya	26.3375	26.8167	25.75	3151	335	188	19.9572	966	589	770	635	9.425	84.9099	43.0182	31.8	20.7	11.1	26.3	25.9167	106
1076	Aciotis polystachya	21.1083	21.45	20.5667	3843	443	216	24.7139	1267	664	809	1135	9.38333	89.3651	35.6647	26.4	15.9	10.5	20.6667	21.3167	1013
1077	Aciotis polystachya	26.2042	26.6167	25.5667	2978	312	185	16.9289	881	586	758	603	9.875	85.8696	43.8208	31.8	20.3	11.5	26.2667	25.75	96
1078	Aciotis polystachya	26.8667	27.1667	26.5333	7192	778	424	18.5589	2162	1369	1581	1947	9.68333	93.109	24.3397	32.1	21.7	10.4	26.75	27.0833	59
1079	Aciotis polystachya	26.2333	26.65	25.5833	2706	286	144	21.595	809	479	727	481	9.98333	86.0632	44.176	31.9	20.3	11.6	26.3	25.7667	97
1080	Aciotis polystachya	25.0208	26.2	23.9667	2708	522	68	52.8938	1101	315	315	1025	8.80833	76.5942	85.6382	30.9	19.4	11.5	24.6167	26.2	443
1081	Aciotis polystachya	20.0917	20.4	19.4667	4023	455	270	17.1711	1251	849	909	1089	9	87.3786	40.4426	25.4	15.1	10.3	20.05	20.25	1106
1082	Aciotis polystachya	25.9708	26.4	25.4833	2948	390	96	41.0122	1126	372	751	1079	10.725	86.4919	42.5579	32.4	20	12.4	25.65	26	363
1083	Aciotis polystachya	26.3875	26.9833	25.5	2700	302	142	23.2528	847	465	540	765	8.89167	83.0997	61.1676	31.7	21	10.7	26.2	26.9167	112
1084	Aciotis polystachya	21.6292	21.95	21.1833	1869	241	95	31.54	658	301	364	602	8.99167	89.9167	29.883	26.8	16.8	10	21.35	21.8667	1064
1085	Acisanthera uniflora	27.0042	28.4667	25.65	2408	397	19	70.7563	1113	106	253	1113	9.80833	73.7469	112.845	34.7	21.4	13.3	25.65	27.8333	109
1086	Acisanthera uniflora	20.8375	21.3833	20.1833	3003	397	81	38.8582	983	352	851	747	8.69167	86.0561	51.6599	26.1	16	10.1	20.6667	20.3833	1558
1087	Acisanthera uniflora	22.6333	23.0833	21.9667	2092	320	51	54.4302	887	208	314	853	10.35	87.7119	48.8659	28.8	17	11.8	22.1333	22.8	858
1088	Acisanthera uniflora	25.5375	26.4667	23.95	1542	276	11	74.0775	737	53	536	91	11.825	69.5588	104.71	33	16	17	26.0667	24.2	175
1089	Acisanthera uniflora	25.65	26.35	25.1667	1958	315	37	61.0657	884	155	389	185	9.78333	84.3391	52.4838	31.6	20	11.6	25.2667	25.55	369
1090	Acisanthera uniflora	22.2208	22.75	21.4667	2054	304	75	51.0074	866	285	337	841	10.4417	87.7451	53.3197	28.5	16.6	11.9	21.65	22.2333	912
1091	Acisanthera uniflora	24.8208	25.8333	23.4667	1483	262	2	87.4749	760	8	393	24	11.975	68.0398	99.2577	32.7	15.1	17.6	25.0333	23.4833	425
1092	Acisanthera uniflora	25.0542	26.1667	24.0167	1342	237	2	83.7062	663	11	335	36	13.1583	68.533	87.5541	34.4	15.2	19.2	24.9667	24.1333	382
1093	Acisanthera uniflora	26.9417	27.7333	26.2167	2520	457	27	76.8453	1297	98	98	1297	7.86667	77.8878	62.0056	32.5	22.4	10.1	26.2167	27.7333	5
1094	Acisanthera uniflora	24.5958	25.75	23.5833	1251	219	1	84.0325	624	8	306	32	13.4583	68.665	88.3294	34.2	14.6	19.6	24.4833	23.6833	476
1095	Acisanthera uniflora	21.3458	22.3833	19.5833	781	173	2	95.2707	455	8	390	8	11.6417	70.5556	120.594	29.4	12.9	16.5	22.0833	19.5833	908
1096	Acisanthera uniflora	24.4542	25.8833	22.6667	1807	300	75	49.5624	786	257	306	433	7.24167	67.0525	135.184	29.8	19	10.8	24.3167	25.4333	51
1097	Acisanthera uniflora	24.8875	25.1667	24.4833	2091	367	50	52.2682	899	226	415	743	9.45833	92.7288	27.7263	30	19.8	10.2	24.55	24.8833	635
1098	Acisanthera uniflora	26.7458	27.5333	26.2	1965	354	64	61.9629	931	213	213	321	8.34167	80.2083	55.2868	32.3	21.9	10.4	26.4833	27.5333	72
1099	Acisanthera uniflora	27.4667	29.0167	26.2333	2774	400	15	55.766	1082	189	215	1030	9.55	70.2206	109.593	35	21.4	13.6	26.2667	28.45	282
1100	Acisanthera uniflora	27.8625	29.4833	26.6	2824	424	16	56.8757	1120	191	211	1058	9.50833	69.4039	113.621	35.4	21.7	13.7	26.6333	28.8833	223
1101	Acisanthera uniflora	27.175	28.7333	25.95	2864	425	17	54.5786	1115	224	228	1023	9.43333	69.8766	109.285	34.6	21.1	13.5	26.6667	28.1833	333
1102	Acisanthera uniflora	26.8292	28.2833	25.5	2707	585	18	73.2217	1277	125	132	1236	9.65833	71.5432	109.844	34.8	21.3	13.5	25.7	27.75	132
1103	Acisanthera uniflora	26.7417	28.4667	25.2333	2511	428	11	68.498	1114	71	105	1022	9.81667	68.648	127.917	35.4	21.1	14.3	25.45	27.95	156
1104	Acisanthera uniflora	27.6292	28.8833	26.5	2741	450	34	66.0713	1312	180	191	1312	9.625	74.6124	93.504	35.2	22.3	12.9	26.5	28.5	109
1105	Acisanthera uniflora	27.8625	29.25	26.6	2691	448	36	70.883	1303	134	134	1303	10.2583	73.801	104.862	36	22.1	13.9	26.6	29.25	78
1106	Acisanthera uniflora	26.8958	28.2167	25.65	2608	488	21	70.2003	1200	95	119	1196	9.775	72.9478	102.657	34.8	21.4	13.4	25.8167	27.7	125
1107	Acisanthera uniflora	27.9042	29.55	26.45	2323	452	21	78.5336	1209	83	222	1209	10.3917	72.669	126.176	36.3	22	14.3	26.45	28.8833	68
1108	Acisanthera uniflora	27.0167	28.2667	25.8167	2508	448	14	70.6112	1145	81	336	1145	9.38333	72.1795	97.2656	34.6	21.6	13	25.8167	27.7167	103
1109	Acisanthera uniflora	25.1542	26.05	24.2	2305	286	68	37.8661	838	275	335	704	9.60833	80.7423	72.1885	31.4	19.5	11.9	24.8667	25.9	330
1110	Acisanthera uniflora	27.1792	28.4667	26.05	2697	362	22	54.8318	1081	168	209	1050	9.025	72.7823	93.5525	34	21.6	12.4	26.5667	28	170
1111	Acisanthera uniflora	27.0125	28.25	25.8167	2345	414	17	71.1594	1087	67	280	1087	9.325	72.2868	96.6749	34.5	21.6	12.9	25.8167	27.7	101
1112	Acisanthera uniflora	24.5208	25.85	22.9667	1113	205	2	83.5314	558	22	292	40	13.8583	69.2917	115.078	33.8	13.8	20	25.0333	23.0167	486
1113	Acisanthera uniflora	27.0333	27.5167	26.1167	1950	347	58	65.9053	953	189	267	903	9.36667	85.1515	62.9695	32.8	21.8	11	26.2	27.4	102
1114	Acisanthera uniflora	26.6417	27.7	25.7333	2502	363	30	62.224	1057	123	123	979	7.93333	74.1433	78.0103	32.9	22.2	10.7	26.0833	27.7	43
1115	Acisanthera uniflora	26.75	27.3333	26.3333	2215	301	54	50.1159	875	218	364	868	7.78333	83.6918	42.8528	31.8	22.5	9.3	26.4	26.95	29
1116	Acisanthera uniflora	27.2167	27.7333	26.4667	1923	336	64	62.8466	927	199	307	927	9.1	84.2593	53.8657	32.9	22.1	10.8	26.4667	27.4	56
1117	Acisanthera uniflora	25.9167	26.45	25.4667	2234	323	24	57.074	900	132	334	229	10.5167	73.5431	40.973	33.1	18.8	14.3	25.7167	25.7	70
1118	Acisanthera uniflora	26.1708	26.6667	25.65	2613	434	59	67.0901	1239	210	210	1146	9.49167	85.5105	40.3089	32.1	21	11.1	25.75	26.6667	21
1119	Acisanthera uniflora	23.8708	25.05	22.6833	1151	202	1	85.944	582	6	284	6	14.0417	69.1708	95.5477	33.7	13.4	20.3	23.9167	22.6833	606
1120	Acisanthera uniflora	24.575	25.65	23.5333	1431	254	2	84.0146	708	11	362	38	12.8667	68.8057	87.1649	33.6	14.9	18.7	24.5	23.6167	481
1121	Acisanthera uniflora	26	26.6667	25.4833	1559	278	23	67.815	739	92	191	652	11.3667	71.0417	47.6254	34.3	18.3	16	25.4833	26.0667	147
1122	Acisanthera uniflora	23.1667	23.55	22.75	3623	419	185	27.8066	1131	592	806	1131	9.65	86.1607	31.9327	29	17.8	11.2	22.75	23.3833	931
1123	Acisanthera uniflora	21.7667	22.1333	21.1	2485	381	100	41.7413	859	352	776	752	10.8667	89.8072	45.1932	28	15.9	12.1	22.05	21.9333	1463
1124	Acisanthera uniflora	22.4417	22.8833	21.8667	2756	360	102	31.9263	916	415	596	801	9.51667	89.7799	40.6109	27.9	17.3	10.6	22.0167	22.3	1108
1125	Acisanthera uniflora	26.75	27.3333	26.3333	2215	301	54	50.1159	875	218	364	868	7.78333	83.6918	42.8528	31.8	22.5	9.3	26.4	26.95	29
1126	Acisanthera uniflora	21.4792	21.9333	20.8833	2151	302	71	44.2642	855	264	461	844	10.1417	86.6809	47.1197	27.6	15.9	11.7	21	21.4833	1109
1127	Acisanthera uniflora	27.0333	27.5167	26.1167	1950	347	58	65.9053	953	189	267	903	9.36667	85.1515	62.9695	32.8	21.8	11	26.2	27.4	102
1128	Acisanthera uniflora	26.8375	27.6333	26.1167	1304	226	20	62.9802	610	85	193	159	9.625	79.5455	69.0232	33.2	21.1	12.1	26.35	26.4833	69
1129	Acisanthera uniflora	25.7	26.1667	24.95	1550	266	48	49.4353	641	186	295	222	9.65	84.6491	56.4479	31.6	20.2	11.4	25.55	25.75	228
1130	Acisanthera uniflora	24.2167	24.9333	23.6333	2081	302	89	44.6339	846	305	305	488	9.3	82.3009	52.5415	30.3	19	11.3	24	24.9333	494
1131	Acisanthera uniflora	25.95	26.4	25.5167	2029	329	6	74.7702	942	33	332	63	12.0333	71.2032	38.5534	34.6	17.7	16.9	25.8	25.65	268
1132	Acisanthera uniflora	23.1375	23.4667	22.8833	3924	473	246	19.3347	1235	827	1175	827	9.175	89.951	23.8485	28.3	18.1	10.2	23.3833	22.8833	587
1133	Acisanthera uniflora	24.3625	25.4667	22.55	588	107	1	89.6052	293	7	233	7	13.2583	74.485	122.347	32.7	14.9	17.8	25.2667	22.55	556
1134	Acisanthera uniflora	23.0917	23.5	22.4833	2802	350	90	36.3353	895	347	784	760	9.28333	89.2628	41.0007	28.5	18.1	10.4	22.9333	22.9	1028
1135	Acisanthera uniflora	20.0417	23.95	16.3	1527	186	94	24.1249	521	292	521	302	8.01667	48.5859	311.082	28	11.5	16.5	23.95	17.0167	5
1136	Acisanthera uniflora	24.6792	25.7167	23.95	3082	563	44	60.1944	1254	170	610	1092	11.275	76.1824	70.8859	32.6	17.8	14.8	24.1833	24.9667	384
1137	Acisanthera uniflora	26.3708	26.8667	25.5167	2302	314	56	44.5135	856	234	778	401	7.39167	79.4803	59.8657	30.8	21.5	9.3	26.65	26.0167	40
1138	Acisanthera uniflora	26.5958	27.0833	25.7333	1922	264	51	51.2497	760	175	650	297	7.80833	80.4983	59.9416	31.2	21.5	9.7	26.8667	26.3	17
1139	Acisanthera uniflora	27.125	28.05	26.2833	1555	352	36	83.9264	886	123	187	886	9.06667	78.1609	69.6909	33.5	21.9	11.6	26.2833	27.0833	182
1140	Acisanthera uniflora	25.2875	26.2	24.3	2394	291	57	40.4175	845	246	311	778	9.60833	79.4077	73.6739	31.7	19.6	12.1	25.0167	25.9833	336
1141	Acisanthera uniflora	25.2667	26.1833	24.2667	2448	321	57	41.0078	888	254	321	814	9.61667	79.4766	74.478	31.7	19.6	12.1	25	25.9833	336
1142	Acisanthera uniflora	25.3333	26.2667	24.3167	2468	324	52	42.4667	902	252	307	851	9.65	78.4553	75.237	31.8	19.5	12.3	25.0667	26.0667	343
1143	Acisanthera uniflora	25.2708	26.1833	24.2833	2443	305	58	40.009	855	252	327	821	9.59167	79.27	73.4679	31.7	19.6	12.1	25	25.9833	333
1144	Acisanthera uniflora	25.3417	26.25	24.3333	2389	311	52	42.0011	859	243	294	780	9.48333	78.3747	74.3711	31.7	19.6	12.1	25.0667	26.0333	332
1145	Acisanthera uniflora	27.3417	28.6833	26.1333	2387	420	10	74.9968	1136	61	241	1136	9.73333	69.5238	99.7915	35.4	21.4	14	26.1333	27.9167	97
1146	Acisanthera uniflora	27.0458	28.2167	26	1879	329	11	70.734	887	58	216	887	9.40833	72.9328	86.457	34.5	21.6	12.9	26	27.5	127
1147	Acisanthera uniflora	27.0417	28.2167	25.9833	1863	329	11	71.2721	887	60	209	887	9.4	72.8682	87.0171	34.5	21.6	12.9	25.9833	27.5	128
1148	Acisanthera uniflora	27.0542	28.0167	26.2167	1517	345	37	84.9028	869	121	171	869	9.025	77.8017	70.918	33.4	21.8	11.6	26.2167	26.9667	188
1149	Acisanthera uniflora	26.3542	27.2167	25.65	1477	269	21	71.7827	762	100	240	119	10.175	80.754	67.2329	33.1	20.5	12.6	25.9333	26.1167	303
1150	Acisanthera uniflora	22.1292	22.55	21.5167	2929	363	96	32.1963	892	410	820	811	8.94167	88.5314	42.0205	27.4	17.3	10.1	22.4833	22.25	1269
1151	Acisanthera uniflora	23.0958	23.55	22.45	2603	342	74	40.08	922	308	694	720	9.39167	89.4444	44.1309	28.5	18	10.5	22.9167	23.25	1061
1152	Acisanthera uniflora	19.2375	19.6667	18.6833	2816	328	113	34.9406	917	372	751	732	8.875	87.0098	42.5401	24.5	14.3	10.2	18.8667	18.8667	1863
1153	Acisanthera uniflora	18.8458	19.2667	18.3	2794	339	111	30.396	859	429	799	683	8.84167	87.5413	41.6947	24	13.9	10.1	19.2667	18.8333	1884
1154	Acisanthera uniflora	21.1208	21.5	20.7667	3172	424	89	41.8752	1075	347	637	1075	9.54167	84.4395	30.4107	27	15.7	11.3	20.7667	21.3333	1334
1155	Acisanthera uniflora	24.4292	24.8333	23.8333	2523	328	99	34.3099	851	339	478	726	9.64167	90.109	39.5117	29.9	19.2	10.7	24.0167	24.6833	718
1156	Acisanthera uniflora	21.4625	21.8833	21.0167	2189	320	68	42.5423	746	260	498	620	10.575	78.9179	57.2127	28.3	14.9	13.4	21.5667	21.35	1368
1157	Acisanthera uniflora	21.875	22.3167	21.2667	2982	403	98	37.1753	974	360	873	740	8.9	88.1188	42.6668	27.1	17	10.1	22.25	21.5833	1333
1158	Acisanthera uniflora	27.3458	28.2167	26.4167	3006	451	62	54.3665	1263	264	264	1243	9.95833	80.3091	71.683	34.4	22	12.4	26.5	28.2167	92
1159	Acisanthera uniflora	27.2292	28.5	26.1	2308	415	11	77.8676	1141	65	238	1141	9.55833	68.765	94.5193	35.3	21.4	13.9	26.1	27.7333	97
1160	Acisanthera uniflora	26.5083	27.1833	26.1	2360	313	86	41.9454	896	288	413	815	8.06667	81.4815	46.7505	31.9	22	9.9	26.2	26.6833	76
1161	Acisanthera uniflora	24.1	24.5833	23.3	2058	377	64	65.7196	1015	261	319	934	9.73333	86.9048	54.9793	30	18.8	11.2	23.4333	24.1833	687
1162	Acisanthera uniflora	25.5917	26.4	24.8667	2321	333	59	49.0444	921	209	209	794	8.93333	81.2121	60.0316	31.8	20.8	11	25.25	26.4	227
1163	Acisanthera uniflora	26.1	26.7	25.6667	2244	329	27	55.7213	888	138	345	239	10.5333	72.1461	43.5368	33.5	18.9	14.6	25.85	25.95	48
1164	Acisanthera uniflora	26.4583	27.55	25.3667	2601	401	16	66.2616	1099	100	384	1049	10.0167	77.6486	86.0717	33.8	20.9	12.9	25.5833	27.0833	165
1165	Acisanthera uniflora	25.2875	26.2667	24.2167	2695	352	65	43.8573	968	278	315	964	8.925	76.2821	80.1171	31.3	19.6	11.7	24.6833	25.9833	461
1166	Acisanthera uniflora	26.3875	27.2833	25.35	2683	337	86	35.4122	903	345	398	864	9.075	78.2328	75.5623	32.3	20.7	11.6	26.2167	27.05	179
1167	Acisanthera uniflora	26.15	26.8167	25.65	1031	178	11	77.4342	522	37	133	54	11.5	82.1429	50.6772	33.3	19.3	14	25.8667	25.9	300
1168	Acisanthera uniflora	20.7833	21.7333	18.95	1530	262	8	78.7189	734	30	427	49	11.45	67.3529	123.091	28.3	11.3	17	21.4	19.0833	1060
1169	Acisanthera uniflora	24.0833	25.35	21.95	1584	277	4	81.8152	771	23	432	41	13.95	68.7192	146.913	32.9	12.6	20.3	24.8	22	412
1170	Acisanthera uniflora	25.1333	26.3833	24.0333	1164	209	1	87.3854	599	5	273	20	13.7667	68.8333	93.889	35	15	20	25.0833	24.1167	377
1171	Acisanthera uniflora	24.7917	26.0333	23.7	1131	200	1	86.7122	572	5	271	21	13.5667	68.8663	93.6345	34.5	14.8	19.7	24.7333	23.75	425
1172	Acisanthera uniflora	23.4458	23.8333	23.0333	3120	395	94	38.8008	1038	337	512	1038	9.60833	86.5616	31.8703	29.2	18.1	11.1	23.0333	23.6667	862
1173	Acisanthera uniflora	26.7625	27.85	25.85	2469	365	28	63.1705	1051	113	113	963	7.975	73.8426	79.0893	33.1	22.3	10.8	26.2167	27.85	26
1174	Acisanthera uniflora	26.8	27.6833	26.05	1602	339	40	76.3762	871	153	204	871	8.66667	77.3809	65.0874	32.9	21.7	11.2	26.05	26.7	202
1175	Acisanthera uniflora	26.6417	27.3	26.15	1993	247	70	33.6553	664	305	305	620	11.1667	87.2396	47.5697	33.7	20.9	12.8	26.4333	27.3	519
1176	Acisanthera uniflora	26.3708	27.25	25.65	1479	274	23	74.9667	778	87	236	108	10.1583	80.6217	68.7373	33.1	20.5	12.6	25.9333	26.1333	292
1177	Acisanthera uniflora	23.0542	23.8833	22.3833	2731	505	47	56.0075	1114	243	458	522	12.5417	81.9717	59.7136	31.1	15.8	15.3	22.8333	23.1	704
1178	Acisanthera uniflora	25.1083	26.2667	24.2833	2284	436	11	80.5178	1114	54	448	618	10.35	77.8195	80.3072	32.5	19.2	13.3	24.5333	25.5	351
1179	Acisanthera uniflora	19.1458	19.6	18.5833	2643	325	106	36.6804	931	358	723	691	8.825	86.5196	42.983	24.4	14.2	10.2	19.0333	18.7667	1866
1180	Acisanthera uniflora	27.6792	29.2667	26.4333	2786	423	13	57.7633	1116	172	198	1062	9.60833	69.6256	111.344	35.3	21.5	13.8	26.4833	28.6833	244
1181	Acisanthera uniflora	25.1167	26.0167	24.1833	2307	286	67	37.5815	831	276	334	704	9.6	81.3559	71.2975	31.3	19.5	11.8	24.8167	25.85	338
1182	Acisanthera uniflora	26.9833	28.2167	25.7833	2146	315	19	64.0528	911	83	294	911	9.28333	71.9638	96.6797	34.5	21.6	12.9	25.7833	27.6833	105
1183	Acisanthera uniflora	27.8917	29.5333	26.45	2378	453	23	75.6717	1212	86	256	1212	10.3833	72.6107	125.677	36.3	22	14.3	26.45	28.8667	69
1184	Acisanthera uniflora	26.725	27.6	25.9333	2342	370	34	64.5206	1051	136	136	966	8.4	80	67.9405	32.7	22.2	10.5	25.9667	27.6	17
1185	Acisanthera uniflora	26.7958	28.25	25.4667	2627	446	17	67.0798	1139	96	126	1139	9.55833	70.8025	109.947	34.8	21.3	13.5	25.4667	27.7333	132
1186	Acisanthera uniflora	26.0375	26.8833	25.1	2998	370	86	37.7014	1070	375	408	1017	9.14167	80.1901	68.6601	32	20.6	11.4	25.4	26.6167	242
1187	Acisanthera uniflora	27.175	28.7333	25.95	2891	424	12	55.1669	1125	224	224	1056	9.43333	69.8766	109.285	34.6	21.1	13.5	26.6667	28.7333	333
1188	Acisanthera uniflora	27.8375	29.45	26.5667	2801	425	14	57.6073	1114	181	195	1060	9.475	69.1606	113.4	35.4	21.7	13.7	26.6167	28.8833	224
1189	Acisanthera uniflora	25.7583	26.5667	24.8333	3077	385	104	36.3655	1096	423	424	1055	9.1	79.8245	67.1441	31.7	20.3	11.4	25.1667	26.3167	291
1190	Acisanthera uniflora	25.2125	26.9333	22.4333	3005	459	96	52.8989	1296	332	1205	332	10.6083	64.2929	197.44	32.3	15.8	16.5	26.9333	22.4333	215
1191	Acisanthera uniflora	24.2333	24.4833	23.85	3880	484	215	22.647	1196	725	965	1159	8.78333	93.4397	25.8785	29	19.6	9.4	23.9333	24.4	557
1192	Acisanthera uniflora	23.025	24.2333	22.0833	1306	224	2	83.0049	643	10	330	39	13.9667	69.1419	90.4408	33	12.8	20.2	22.75	22.1333	815
1193	Acisanthera uniflora	24.975	26.35	24.1833	1016	175	1	82.5857	497	8	92	33	12.55	70.5056	96.3068	34.2	16.4	17.8	24.4	24.55	500
1194	Acisanthera uniflora	24.1583	25.3667	22.05	1565	272	3	81.4146	757	22	426	40	13.9333	68.9769	145.818	32.9	12.7	20.2	24.9	22.0667	394
1195	Acisanthera uniflora	23.3708	24.7167	22.2167	1147	215	2	87.2137	606	8	294	30	14.5917	69.8166	100.101	33.6	12.7	20.9	23.6833	22.2333	773
1196	Acisanthera uniflora	25.9708	26.95	25.1	2386	343	38	59.7494	997	143	143	934	8.075	76.1793	73.7458	32.1	21.5	10.6	25.4667	26.95	161
1197	Acisanthera uniflora	26.1417	26.85	25.5333	1862	280	10	70.4454	822	44	249	813	11.8667	70.217	52.6495	35.2	18.3	16.9	25.5667	26.4333	171
1198	Acisanthera uniflora	25.8125	26.5167	25.2167	1857	277	11	67.7311	814	55	270	791	11.9083	70.8829	52.2722	34.8	18	16.8	25.2167	26.0667	217
1199	Acisanthera uniflora	25.7458	27	23.75	1501	263	13	72.8958	713	58	517	90	12.0917	67.9307	135.1	33.5	15.7	17.8	26.5333	23.9667	200
1200	Acisanthera uniflora	27.8292	28.7333	26.8333	1665	372	30	89.1554	969	102	216	904	8.80833	78.6458	75.8125	33.9	22.7	11.2	26.9	27.8333	86
1201	Adelobotrys adscendens	24.1958	25.8667	22.1167	1151	169	22	49.0942	448	111	237	202	10.075	68.5374	154.735	31.8	17.1	14.7	25.1167	24.1	550
1202	Adelobotrys adscendens	22.8333	23.6333	22.2333	1782	329	32	81.1152	936	108	774	110	7.88333	80.4422	57.4588	27.9	18.1	9.8	23.2167	22.2667	532
1203	Adelobotrys adscendens	24.7875	25.7167	24.05	2389	338	90	39.6093	920	343	343	530	8.79167	78.497	67.1202	31.1	19.9	11.2	24.55	25.7167	422
1204	Adelobotrys adscendens	24.7208	25.4833	24.1167	2638	437	40	52.2147	1032	204	380	665	6.05833	78.6796	55.6963	28.7	21	7.7	24.25	25.2167	378
1205	Adelobotrys adscendens	24.975	27.2	22	3083	520	53	67.6608	1484	225	913	429	9.13333	57.4423	214.354	33.5	17.6	15.9	26.4	24.3833	164
1206	Adelobotrys adscendens	25.5917	26.4167	25	2288	355	12	69.8033	1010	69	343	790	6.25	78.125	57.8333	29.8	21.8	8	25.0833	25.6667	228
1207	Adelobotrys adscendens	25.5833	26.4667	24.8833	3266	569	23	53.191	1282	246	486	1282	7.21667	79.304	64.0076	30.3	21.2	9.1	24.8833	26.0833	241
1208	Adelobotrys adscendens	23.6083	24.4167	23.0833	3409	445	10	48.4257	1237	225	484	1083	7.58333	81.5412	54.0552	28.5	19.2	9.3	23.1333	24.0333	635
1209	Adelobotrys adscendens	25.1542	26.2167	24.3667	3208	552	65	51.0843	1230	335	624	1052	10.2917	77.381	73.5298	32.1	18.8	13.3	24.7833	25.85	244
1210	Adelobotrys adscendens	26.0417	26.3833	25.4333	2105	230	141	17.8343	660	439	576	512	10.4	88.1356	41.0561	31.9	20.1	11.8	26.0167	25.8	316
1211	Adelobotrys adscendens	26.075	27.1167	25.2333	3655	495	101	39.9742	1277	414	535	1089	7.5	76.5306	73.5929	31.2	21.4	9.8	26.2	26.7	26
1212	Adelobotrys adscendens	24.7083	26.3167	22.4667	2132	303	52	52.7699	837	178	674	361	8.86667	64.7202	166.144	31.2	17.5	13.7	25.95	24.2667	193
1213	Adelobotrys adscendens	22.9792	23.7667	22.5	2349	376	5	70.4772	1046	54	295	772	7.59167	82.5181	52.4603	27.9	18.7	9.2	22.6	23.0833	769
1214	Adelobotrys adscendens	23.3083	24.2	22.6333	2870	411	26	54.3354	1043	159	428	760	6.38333	77.8455	63.6694	27.6	19.4	8.2	23.25	23.3167	638
1215	Adelobotrys adscendens	20.1417	20.4333	19.7	1078	159	59	34.1069	403	192	212	222	10.4167	86.8056	30.289	26.5	14.5	12	20.2667	19.8	1584
1216	Adelobotrys adscendens	23.5958	23.8333	23.25	1716	230	64	36.912	571	266	266	553	10.9083	88.6856	24.4446	30.1	17.8	12.3	23.6833	23.8333	970
1217	Adelobotrys adscendens	26.7875	27	26.4833	2525	307	94	36.4639	842	330	709	330	11.3583	88.737	22.8756	33.1	20.3	12.8	26.8667	26.4833	197
1218	Adelobotrys adscendens	25.1	25.6	24.65	1923	343	56	59.8682	835	174	505	752	10.2	87.931	46.319	31.1	19.5	11.6	24.8333	25.0333	495
1219	Adelobotrys adscendens	25.8583	26.1833	25.45	2162	318	47	51.245	867	167	593	665	10.0333	88.7906	30.1386	31.5	20.2	11.3	25.6	25.6833	423
1220	Adelobotrys adscendens	21.0333	21.3333	20.6333	1389	155	89	19.1739	439	285	307	334	10.3667	87.1148	28.2307	27.3	15.4	11.9	21.15	20.9333	1458
1221	Adelobotrys adscendens	26.5875	26.8833	26.2167	6716	675	378	15.6752	1921	1358	1500	1921	8.44167	91.7573	26.8942	31.3	22.1	9.2	26.2167	26.7667	58
1222	Adelobotrys adscendens	24.4792	25.35	23.6667	3209	384	43	44.5991	1103	281	314	943	8.05833	75.3115	66.928	30.1	19.4	10.7	24.1167	24.9167	398
1223	Adelobotrys adscendens	23.7417	24.4333	22.9833	1988	408	62	62.5259	947	230	462	262	8.23333	79.9353	58.4588	29.1	18.8	10.3	23.85	23.0167	659
1224	Adelobotrys adscendens	24.3542	25.3833	23.5833	2974	470	54	46.8299	1126	295	569	969	10.5583	77.6348	71.2058	31.5	17.9	13.6	23.9833	24.4833	422
1225	Adelobotrys adscendens	23.0042	23.8333	22.55	1937	334	60	62.6808	940	208	234	940	8.425	78.7383	55.2045	28.9	18.2	10.7	22.55	23.6167	912
1226	Adelobotrys adscendens	26.1792	27.0333	25.5333	1671	344	44	75.2343	894	153	202	894	8.375	78.271	60.2064	32	21.3	10.7	25.5333	26.0167	275
1227	Adelobotrys adscendens	27.9417	28.55	27.5	2834	436	41	62.8549	1200	169	306	855	10.3167	85.2617	41.6606	34.5	22.4	12.1	27.85	28.35	22
1228	Adelobotrys adscendens	25.1542	25.75	24.4333	3561	381	197	22.557	1121	625	726	908	9.25833	85.7253	54.5002	30.7	19.9	10.8	24.8	25.6333	247
1229	Adelobotrys adscendens	22.0583	22.8167	21.6	2540	429	20	67.6422	1147	94	431	567	7.65	82.2581	50.8041	27	17.7	9.3	21.6667	22.0833	927
1230	Adelobotrys adscendens	26.0417	26.9833	25.3	3157	528	21	50.2764	1217	262	382	1217	7.15	77.7174	68.1187	30.8	21.6	9.2	25.3	26.5833	146
1231	Adelobotrys adscendens	21.65	22.55	20.9167	3391	399	66	38.5145	1133	356	459	950	8.91667	78.2164	65.7129	27.7	16.3	11.4	21.4333	22.1667	894
1232	Adelobotrys adscendens	25.9333	27.0333	25.05	3809	476	108	39.2866	1253	398	569	1088	8.36667	76.0606	79.1527	31.7	20.7	11	25.0833	26.6167	68
1233	Adelobotrys adscendens	23.6083	24.15	23.2333	1550	189	94	22.4383	478	292	391	292	11.3333	86.514	39.8197	30.1	17	13.1	23.4333	23.2333	1002
1234	Adelobotrys adscendens	25.925	26.4667	25.45	2890	652	33	71.895	1240	116	572	1050	7.76667	82.6241	40.8156	30.8	21.4	9.4	25.65	26.1667	177
1235	Adelobotrys adscendens	18.4125	19.3833	17.5167	3311	382	70	34.4415	1070	402	531	891	8.825	75.4274	77.081	24.5	12.8	11.7	18.3	18.8167	1491
1236	Adelobotrys adscendens	20.5542	21.45	19.8167	3478	448	22	42.6494	1154	349	466	884	8.95833	78.5819	65.6941	26.6	15.2	11.4	20.75	21.0167	1103
1237	Adelobotrys adscendens	23.2458	23.7	22.95	2057	248	98	35.8183	731	335	731	335	8.45833	89.9823	31.222	28.2	18.8	9.4	23.7	22.95	474
1238	Adelobotrys adscendens	24.25	25.8	22.1	2106	306	52	53.9446	844	179	426	345	8.95	65.3285	159.231	30.8	17.1	13.7	25.5667	23.9	308
1239	Adelobotrys adscendens	23.1125	23.5833	22.6333	3352	459	75	45.6755	1283	327	814	833	8.00833	88.0037	37.9668	27.7	18.6	9.1	22.85	22.9333	893
1240	Adelobotrys adscendens	21.3375	21.7	20.9833	3119	411	156	31.3853	1066	531	861	1066	9.80833	90.8179	28.5343	26.9	16.1	10.8	20.9833	21.3667	1233
1241	Adelobotrys adscendens	24.7833	25.3	24.3	3591	552	73	53.8733	1316	269	835	1012	8.58333	88.488	39.9621	29.8	20.1	9.7	24.5	25	547
1242	Adelobotrys adscendens	24.6458	25.15	24.1667	3772	476	56	47.6932	1386	270	867	1062	8.50833	88.6285	39.2809	29.6	20	9.6	24.3833	24.85	567
1243	Adelobotrys adscendens	26.4458	27.2	25.4667	2706	322	105	30.9214	891	389	453	843	8.95833	80.7057	68.7703	32	20.9	11.1	26.2833	27.0333	131
1244	Adelobotrys adscendens	27.0292	27.35	26.6833	7022	792	421	18.5386	2057	1412	1688	1829	9.59167	92.2276	25.4468	32.3	21.9	10.4	26.8833	27.15	28
1245	Adelobotrys adscendens	23.1125	23.5833	22.6333	3352	459	75	45.6755	1283	327	814	833	8.00833	88.0037	37.9668	27.7	18.6	9.1	22.85	22.9333	893
1246	Adelobotrys adscendens	25.3292	25.6167	24.7	2280	295	79	43.0201	842	270	787	270	10.975	87.1032	41.8579	31.3	18.7	12.6	25.6	24.7	310
1247	Adelobotrys adscendens	26.6917	27.5167	26.2333	1850	379	55	67.7112	935	212	212	290	8.33333	80.1282	56.8024	32.3	21.9	10.4	26.2833	27.5167	119
1248	Adelobotrys adscendens	24.2458	25.8333	22.2	1406	172	34	42.0117	512	149	239	337	9.25833	68.076	152.367	31.2	17.6	13.6	24.1	25.2333	537
1249	Adelobotrys adscendens	23.7083	24.15	23.1167	2653	340	101	29.3613	811	418	615	729	9.65	90.1869	40.4426	29.2	18.5	10.7	24.1333	23.5833	832
1250	Adelobotrys adscendens	25.5542	25.9167	25.25	5420	715	84	45.5058	2030	511	511	1865	7.84167	89.1098	28.4012	30.2	21.4	8.8	25.2667	25.9167	121
1251	Adelobotrys adscendens	25.35	25.8667	24.65	2090	243	140	22.1328	696	430	563	550	10.45	87.0833	50.5874	31.2	19.2	12	25.4	24.95	383
1252	Adelobotrys adscendens	22.2125	23.0667	21.4667	3012	347	59	37.9722	968	341	495	787	9.79167	81.5972	63.6084	28.5	16.5	12	22.4	22.6667	727
1253	Adelobotrys adscendens	24.7208	25.4833	24.1167	2638	437	40	52.2147	1032	204	380	665	6.05833	78.6796	55.6963	28.7	21	7.7	24.25	25.2167	378
1254	Adelobotrys adscendens	24.2042	24.45	23.85	3703	449	191	24.1575	1199	700	920	1184	9.05833	93.3849	23.8802	29.2	19.5	9.7	23.95	24.3333	587
1255	Adelobotrys adscendens	24.2458	25.8333	22.2	1406	172	34	42.0117	512	149	239	337	9.25833	68.076	152.367	31.2	17.6	13.6	24.1	25.2333	537
1256	Adelobotrys adscendens	25.8667	26.9833	25.05	3028	601	16	70.8561	1319	86	622	984	9.78333	75.8398	76.614	32.6	19.7	12.9	25.45	26	123
1257	Adelobotrys adscendens	25.0125	25.6167	24.4833	2396	471	13	71.8697	1108	59	378	556	6.75833	81.4257	44.7277	29.2	20.9	8.3	24.7	25.0333	341
1258	Adelobotrys adscendens	25.7958	26.6333	24.4333	1673	263	30	60.6239	728	115	549	146	10.1083	69.7126	95.5952	32.3	17.8	14.5	26.3833	24.4333	180
1259	Adelobotrys adscendens	26.0583	27.0167	25.1167	3642	579	91	48.4286	1352	330	434	1133	7.1	73.9583	75.1615	30.9	21.3	9.6	26.2667	26.4833	34
1260	Adelobotrys adscendens	25.2792	25.5333	24.9333	4229	531	175	31.0715	1425	712	985	1425	8.75833	94.1756	23.8802	30	20.7	9.3	24.9333	25.5	322
1261	Adelobotrys adscendens	26.2167	26.7167	25.8667	4876	616	109	45.4387	1686	450	453	1602	8.91667	88.2838	35.441	31.7	21.6	10.1	25.8833	26.6333	56
1262	Adelobotrys adscendens	24.1833	24.4667	23.7333	2065	224	137	18.2461	659	440	471	537	10.3833	87.9943	30.9936	30.2	18.4	11.8	24.1833	24.3667	779
1263	Adelobotrys adscendens	20.3333	20.9333	19.8833	2667	484	47	57.704	1127	235	427	520	8.41667	80.1587	43.5542	25.6	15.1	10.5	20.25	20.5667	1159
1264	Adelobotrys adscendens	26.8292	27.1167	26.5167	7218	725	483	14.2952	2035	1526	1778	1862	9.425	93.3168	23.3995	32	21.9	10.1	26.9833	26.9333	43
1265	Adelobotrys adscendens	24.9792	27.1333	22.1167	2722	474	47	70.8781	1354	187	823	355	9.40833	58.4369	206.854	33.5	17.4	16.1	26.3	24.45	213
1266	Adelobotrys adscendens	24.625	25.5167	23.7833	2595	362	32	52.8334	988	187	256	583	7.66667	74.4336	68.2076	30.1	19.8	10.3	24.5667	25.05	376
1267	Adelobotrys adscendens	21.1375	21.6	20.7667	1913	358	19	67.9647	944	86	316	830	7.54167	83.7963	34.9756	25.8	16.8	9	20.7667	21.35	1098
1268	Adelobotrys adscendens	24.0708	24.35	23.55	1935	206	128	18.0268	606	403	439	485	10.625	87.8099	35.0622	30.2	18.1	12.1	24.1	23.85	798
1269	Adelobotrys adscendens	24.775	26.4667	22.4833	2024	295	50	51.6677	779	175	654	357	9.13333	64.3192	170.434	31.5	17.3	14.2	26.2167	24.2667	202
1270	Adelobotrys adscendens	22.0875	22.6333	21.45	1696	217	59	42.925	643	203	405	203	11.825	83.8652	47.7267	28.7	14.6	14.1	22.0667	21.45	1252
1271	Adelobotrys adscendens	20.7625	21.75	19.1333	1378	214	34	58.477	622	121	542	133	11.1417	73.3004	111.765	27.7	12.5	15.2	21.6333	19.25	1434
1272	Adelobotrys adscendens	25.05	25.6167	24.3167	3301	355	200	18.4287	1009	625	691	889	9.31667	86.2654	52.8721	30.5	19.7	10.8	24.6833	25.5167	258
1273	Adelobotrys adscendens	25.2208	26.2833	24.4333	2971	415	40	51.6095	1105	235	658	911	10.3583	77.301	73.2511	32.2	18.8	13.4	24.85	25.3333	236
1274	Adelobotrys adscendens	25.7917	26.7333	24.8333	3132	467	65	48.2338	1203	252	374	828	7.51667	73.6928	76.8657	31.1	20.9	10.2	25.8833	26.1333	85
1275	Adelobotrys adscendens	23.1792	23.7	22.75	2867	423	81	47.8007	1095	312	812	831	7.875	86.5385	38.9906	27.9	18.8	9.1	22.8833	23.4167	838
1276	Adelobotrys adscendens	25.3667	25.6833	24.7833	2159	238	147	19.1337	695	452	573	562	10.3333	88.3191	39.2158	31.2	19.5	11.7	25.4	25.1167	457
1277	Adelobotrys adscendens	20.9333	21.3333	20.2333	4299	447	295	13.586	1258	930	1049	1113	9.21667	86.1371	45.7927	26.4	15.7	10.7	20.85	21.1833	985
1278	Adelobotrys adscendens	25.775	26.7	24.85	3096	468	71	47.2378	1172	264	381	834	7.55	74.0196	74.7268	31.1	20.9	10.2	25.95	26.1333	77
1279	Adelobotrys adscendens	20.0792	20.4833	19.65	1517	185	81	25.9186	508	254	315	478	9.975	86.7391	31.5838	26.2	14.7	11.5	19.8	20.2	1574
1280	Adelobotrys adscendens	25.1208	25.7	24.35	3285	365	194	20.3337	1023	596	651	932	9.54167	85.1935	54.7913	30.8	19.6	11.2	24.7667	25.65	252
1281	Adelobotrys adscendens	26.5167	27.2	26.05	2317	305	72	45.866	885	257	394	855	8.08333	81.6498	48.5393	31.9	22	9.9	26.0833	26.7333	82
1282	Adelobotrys adscendens	26.6667	27.5333	26.0667	1692	352	59	71.2468	877	182	193	877	8.26667	78.7301	60.6155	32.4	21.9	10.5	26.0667	27.3167	159
1283	Adelobotrys adscendens	26.9125	27.6	26.4167	2142	263	82	39.0265	758	266	371	758	8.45833	79.7956	48.1534	32.4	21.8	10.6	26.4167	27.1167	41
1284	Adelobotrys adscendens	24.4292	25.15	23.7167	2231	398	34	58.9674	1007	221	511	282	8.54167	80.5818	58.2104	29.9	19.3	10.6	24.3833	23.7333	440
1285	Adelobotrys adscendens	26.4958	27.15	25.8333	2740	453	36	67.579	1287	137	207	1220	8.20833	81.2706	54.2494	32	21.9	10.1	25.8667	27.1333	22
1286	Adelobotrys adscendens	22.9708	23.8667	22.1167	2403	357	35	55.3777	975	189	261	461	7.19167	72.6431	70.4679	28.2	18.3	9.9	23.1	23.2833	688
1287	Adelobotrys adscendens	24.7	25.7333	23.9167	3571	519	65	54.1528	1507	280	628	1087	10	77.5194	71.605	31.5	18.6	12.9	24.2833	24.8667	360
1288	Adelobotrys adscendens	23.3125	23.8833	22.7667	2579	349	45	48.9424	969	222	486	695	6.675	82.4074	44.1138	27.4	19.3	8.1	23.0333	23.6833	646
1289	Adelobotrys adscendens	25.1667	26.2	24.05	2786	433	71	52.2636	1181	260	402	527	7.6	73.7864	85.6614	30.5	20.2	10.3	25.4667	25.5833	209
1290	Adelobotrys adscendens	26.3208	27.2833	25.5333	3106	479	28	46.5982	1122	265	452	1122	7.00833	76.1775	69.8849	31	21.8	9.2	25.5333	26.9	72
1291	Adelobotrys adscendens	25.2458	26.4333	23.8167	2218	351	53	52.6789	939	199	536	355	8.90833	72.4255	105.603	31.5	19.2	12.3	25.8	25.3667	245
1292	Adelobotrys adscendens	25.8375	26.7667	24.8167	3410	528	75	49.1651	1286	303	703	969	6.79167	73.0287	78.8879	30.5	21.2	9.3	26.1167	26.1333	70
1293	Adelobotrys adscendens	24.8083	25.8667	24.0667	3162	544	65	54.5621	1272	228	646	1065	10.8833	76.6432	71.6631	32.3	18.1	14.2	24.3667	25	315
1294	Adelobotrys adscendens	25.1917	26.25	24.4167	3085	551	40	54.4882	1218	240	570	1083	10.4167	77.7363	73.2627	32.2	18.8	13.4	24.8167	25.3	251
1295	Adelobotrys adscendens	24.025	25.3333	22.45	1899	302	38	60.5165	837	136	488	238	9.65	71.4815	114.644	30.8	17.3	13.5	24.6167	24.0833	489
1296	Adelobotrys adscendens	20.9792	21.4	20.25	4417	461	297	14.4705	1317	935	1058	1152	9.40833	85.5303	47.4561	26.6	15.6	11	20.8667	21.2333	973
1297	Adelobotrys adscendens	24.75	25.3333	24.1333	3557	383	219	19.541	1114	688	867	1034	9.35	87.3832	48.4299	30.3	19.6	10.7	24.3333	25.1333	312
1298	Adelobotrys adscendens	23.5833	24.6167	22.75	2286	367	72	52.0608	993	263	263	461	9.06667	76.8362	75.8987	30.4	18.6	11.8	23.3667	24.6167	710
1299	Adelobotrys adscendens	26.6958	27.4	26.2	2001	328	91	38.0368	706	338	417	338	6.75833	79.5098	50.8321	31.4	22.9	8.5	26.4667	26.2	17
1300	Adelobotrys adscendens	22.1792	23.2667	20.4333	1412	214	34	57.5836	630	124	560	134	10.8917	72.6111	121.645	29	14	15	23.1833	20.5167	1059
1301	Adelobotrys adscendens	24.4625	25.4333	23.6167	2613	519	38	88.9268	1456	127	1456	127	8.325	77.8037	77.2871	30.2	19.5	10.7	25.4333	23.6167	142
1302	Adelobotrys adscendens	22.5833	24.0667	20.6	2812	522	64	63.3934	1307	230	577	410	9.2	67.6471	147.776	29.3	15.7	13.6	23.8	22.4333	595
1303	Adelobotrys adscendens	26.3875	26.7833	26.0167	3203	387	79	42.2316	1100	288	476	1100	8.14167	90.463	30.6093	31	22	9	26.0167	26.55	239
1304	Adelobotrys adscendens	23.8458	24.7167	23.2167	2836	541	45	84.4863	1510	160	1300	172	8.14167	78.2853	64.8936	29.4	19	10.4	24.6833	23.2833	327
1305	Adelobotrys adscendens	24.9792	25.45	24.3167	2109	245	140	22.0751	704	436	560	558	10.475	87.2917	47.6473	30.8	18.8	12	25.0167	24.6167	489
1306	Adelobotrys adscendens	26.2042	26.55	25.6167	2090	226	140	17.4196	650	437	576	502	10.375	88.6752	39.7983	32	20.3	11.7	26.2167	25.95	273
1307	Adelobotrys adscendens	22.825	23.5167	22.3333	2105	369	45	72.9147	1025	166	953	178	8.35	84.3434	49.2443	28.1	18.2	9.9	23.4333	22.4167	510
1308	Adelobotrys adscendens	23.875	24.7	22.4	4477	662	205	44.3825	1823	642	1317	661	10.0167	74.1975	101.902	30.3	16.8	13.5	24.5833	23.0833	451
1309	Adelobotrys adscendens	25.9958	27.0833	25.1333	3695	478	131	38.5551	1268	430	533	1018	8.40833	76.4394	78.2321	31.8	20.8	11	26.1667	26.6833	56
1310	Adelobotrys adscendens	22.25	22.8167	21.8	1982	309	24	54.6321	854	163	439	229	9.13333	83.7921	45.9743	28	17.1	10.9	21.9667	21.9167	848
1311	Adelobotrys adscendens	26.025	26.75	25.3	2094	299	92	37.5027	776	324	414	490	8.35	81.068	58.1729	31.3	21	10.3	26.0333	26.7	136
1312	Adelobotrys adscendens	25.7375	26.1	25.1333	2124	232	144	18.6865	676	440	577	536	10.3917	88.065	41.0169	31.6	19.8	11.8	25.75	25.4833	371
1313	Adelobotrys adscendens	25.225	25.8167	24.4667	2081	247	136	23.805	704	422	561	556	10.6333	86.4499	56.2664	31.2	18.9	12.3	25.2667	24.7667	387
1314	Adelobotrys adscendens	26.1292	27.0667	25.1833	3567	522	95	44.6687	1295	337	474	1081	7.05833	74.2982	74.7255	30.9	21.4	9.5	26.35	26.5167	19
1315	Adelobotrys adscendens	20.8875	21.1667	20.4833	1458	158	91	17.6924	448	294	336	339	10.4583	86.4325	29.5516	27.2	15.1	12.1	21.0167	20.5667	1474
1316	Adelobotrys adscendens	24.7833	26.1167	22.5667	1870	280	66	52.3821	795	207	693	219	10.3833	66.9893	155.466	31.6	16.1	15.5	26.05	23.3	340
1317	Adelobotrys adscendens	25.6083	26.7167	24.7833	2971	553	13	61.3361	1257	179	553	1029	10.1333	76.7677	76.8361	32.5	19.3	13.2	25.2167	25.7167	165
1318	Adelobotrys adscendens	20.1125	20.4333	19.4667	4073	468	267	17.5677	1266	839	921	1129	9.14167	87.0635	41.5126	25.5	15	10.5	20.0667	20.2667	1129
1319	Adelobotrys adscendens	NA	NA	NA	NA	NA	NA	NA	NA	NA	NA	NA	NA	NA	NA	NA	NA	NA	NA	NA	NA
1320	Adelobotrys adscendens	26.1125	26.5	25.4833	2110	234	145	18.2956	667	439	572	527	10.2917	87.963	43.071	31.9	20.2	11.7	26.1167	25.8333	270
1321	Adelobotrys adscendens	26.0333	27.6833	23.85	3552	525	96	53.9848	1436	325	750	506	9.96667	66.0044	154.586	33.7	18.6	15.1	26.65	25.9333	183
1322	Adelobotrys adscendens	27.0542	27.5	26.6	3599	409	95	31.7234	1079	458	899	1017	8.70833	88.8605	36.0214	32.1	22.3	9.8	27.1833	27.2333	145
1323	Adelobotrys adscendens	20.2375	21.0333	19.4333	2906	351	119	33.9411	955	395	610	626	9.725	79.7131	64.1775	26.4	14.2	12.2	20.1667	20.0167	1092
1324	Adelobotrys adscendens	24.2167	25.25	23.4167	3578	472	127	42.0158	1251	400	534	887	8.95	77.8261	74.5085	30.4	18.9	11.5	24.4	24.85	442
1325	Adelobotrys adscendens	26.2875	27.1667	25.6167	2346	361	87	44.091	949	294	294	526	8.79167	80.6575	62.3453	32.5	21.6	10.9	26.0667	27.1667	95
1326	Adelobotrys adscendens	23.1042	24.2	22	1933	308	19	64.6622	822	92	482	248	7.95833	70.4277	88.1491	29.2	17.9	11.3	23.2	23.3167	668
1327	Adelobotrys adscendens	24.9958	25.8	24.4	2269	333	20	64.2437	946	105	358	783	6.225	78.7975	57.1862	29.1	21.2	7.9	24.4833	25.0333	344
1328	Adelobotrys adscendens	27.95	28.5667	27.5333	2763	435	41	63.6853	1178	165	313	832	10.3333	85.3995	41.231	34.5	22.4	12.1	27.85	28	21
1329	Adelobotrys adscendens	24.8083	25.8833	23.95	3637	445	125	35.2282	1206	442	605	1056	8.38333	76.9113	77.1608	30.6	19.7	10.9	24.9833	25.4667	295
1330	Adelobotrys adscendens	24.6833	25.8833	23.2167	2219	351	53	52.8884	941	196	537	356	8.86667	72.0867	107.287	30.9	18.6	12.3	25.2333	24.7833	349
1331	Adelobotrys adscendens	24.9375	26	24.1333	3301	552	65	50.4314	1249	340	682	1107	10.175	77.0833	74.1352	31.8	18.6	13.2	24.5333	25.05	292
1332	Adelobotrys adscendens	26.4167	27.45	25.6	2515	472	21	69.9428	1062	79	368	963	6.25	73.5294	75.4783	30.9	22.4	8.5	25.75	26.5167	82
1333	Adelobotrys adscendens	20.3792	21.3167	19.5667	3442	518	69	44.4625	1323	353	435	845	8.94167	77.0833	70.4033	26.5	14.9	11.6	20.2333	20.85	1093
1334	Adelobotrys adscendens	22.5417	22.7667	22.1167	1668	180	108	17.7229	519	348	377	404	10.6333	87.8788	28.7492	28.8	16.7	12.1	22.7333	22.3833	1138
1335	Adelobotrys adscendens	23.1542	24.0333	22.5	2921	451	30	64.1151	1171	106	504	972	6.30833	77.8807	62.0285	27.4	19.3	8.1	22.8333	23.1833	677
1336	Adelobotrys adscendens	25.9292	26.8833	25.0833	3400	408	144	32.5288	1133	468	750	765	8.64167	79.2813	71.014	31.6	20.7	10.9	26.1333	25.8833	115
1337	Adelobotrys adscendens	24.4292	24.8	23.9667	2991	330	187	18.0831	921	613	733	849	9.10833	91.0833	34.2091	29.5	19.5	10	24.1167	24.7	361
1338	Adelobotrys adscendens	25.7375	26.55	25.2	2322	348	12	63.8412	949	98	394	808	7.04167	79.1199	56.2513	30.4	21.5	8.9	25.25	26.4333	293
1339	Adelobotrys adscendens	26.0458	27	25.2833	2903	340	37	40.3562	943	279	471	899	7.35833	79.1219	69.9824	30.9	21.6	9.3	25.4333	26.5833	216
1340	Adelobotrys adscendens	19.6333	19.9833	19.3667	1601	205	70	33.9599	520	287	287	520	9.95	89.6396	26.9961	25.2	14.1	11.1	19.3667	19.9833	1529
1341	Adelobotrys adscendens	26.5875	28.1333	25.25	2752	492	16	66.1729	1253	139	194	1073	9.19167	72.3753	111.256	33.9	21.2	12.7	26.1333	27.6833	209
1342	Adelobotrys adscendens	26.2417	26.6167	25.5833	1756	229	53	44.4117	619	183	589	183	10.7667	83.4625	44.3044	32.4	19.5	12.9	26.5833	25.5833	195
1343	Adelobotrys adscendens	24.8833	25.75	24.2333	2823	435	25	65.3053	1190	113	551	818	8.31667	75.6061	60.3148	30.8	19.8	11	24.5167	25.1167	328
1344	Adelobotrys adscendens	26.325	26.8333	25.7	3099	334	179	21.1247	950	569	756	602	9.15	83.9449	45.1009	31.7	20.8	10.9	26.3167	25.8833	78
1345	Adelobotrys adscendens	14.6	14.9167	14.1833	1344	189	59	38.0428	520	215	280	245	9.68333	84.2029	30.2264	20.8	9.3	11.5	14.6667	14.5167	2561
1346	Adelobotrys adscendens	21.4708	23.0333	19.4	2845	452	58	66.4388	1274	203	687	334	11.075	67.5305	147.701	29.9	13.5	16.4	22.5667	21.2	1196
1347	Adelobotrys adscendens	23.9292	24.6667	23.2667	2345	396	74	50.338	1016	319	422	454	8.95833	81.4394	56.6672	29.8	18.8	11	23.7667	23.65	495
1348	Adelobotrys adscendens	25.2292	26.3	24.4333	2972	507	13	62.12	1264	140	615	940	9.875	77.1484	73.9305	31.9	19.1	12.8	24.8333	25.35	263
1349	Adelobotrys adscendens	26.625	26.9167	26.2667	6988	688	495	9.85225	1947	1572	1669	1881	8.36667	91.9414	26.1551	31.3	22.2	9.1	26.55	26.7	46
1350	Adelobotrys adscendens	22.8917	23.7333	22.2333	2748	459	16	66.8255	1182	111	506	825	12.1167	81.3199	59.9179	30.7	15.8	14.9	22.4	22.9333	705
1351	Adelobotrys adscendens	26.5625	27.4833	25.8333	2298	341	81	42.2188	899	294	294	527	9.05833	80.1622	66.0277	32.9	21.6	11.3	26.35	27.4833	56
1352	Adelobotrys adscendens	20.8792	21.8	20.1333	3471	450	17	43.1941	1160	340	457	880	8.95833	78.5819	66.894	26.9	15.5	11.4	21.0667	21.3667	1042
1353	Adelobotrys adscendens	24.975	27.2	22	3083	520	53	67.6608	1484	225	913	429	9.13333	57.4423	214.354	33.5	17.6	15.9	26.4	24.3833	164
1354	Adelobotrys adscendens	22.75	23.1167	22.2667	1794	199	104	21.8994	585	332	390	487	10.3667	87.8531	33.0976	28.9	17.1	11.8	22.7167	22.9	1035
1355	Adelobotrys adscendens	24.2167	26.4333	21.5667	2318	490	30	92.4034	1329	102	522	150	11.6333	64.9907	194.881	33.4	15.5	17.9	25.6333	23.9	440
1356	Adelobotrys adscendens	25.3708	26.1667	24.7833	2282	342	17	66.7432	959	66	349	484	6.20833	78.5865	56.4261	29.5	21.6	7.9	24.8667	25.4333	267
1357	Adelobotrys adscendens	26.0458	27	25.3667	2210	330	11	64.4832	869	65	396	648	5.80833	73.5232	66.5875	30.1	22.2	7.9	25.6667	26.1833	145
1358	Adelobotrys adscendens	20.6083	21.4333	19.8833	3466	438	114	40.6933	1204	400	460	938	8.51667	79.595	62.9514	26.2	15.5	10.7	20.2	21	1083
1359	Adelobotrys adscendens	24.6333	25.8333	23.25	1989	317	41	58.7189	866	151	501	260	9.08333	72.6667	103.974	31	18.5	12.5	25.1167	24.8	356
1360	Adelobotrys adscendens	22.7917	23.6	22.3	2583	460	21	68.7768	1133	86	454	931	7.41667	81.5018	53.8446	27.7	18.6	9.1	22.35	22.9333	815
1361	Adelobotrys adscendens	25.425	26.5167	24.6167	2504	407	49	52.3859	1027	205	205	667	9.08333	76.3305	78.0297	32.4	20.5	11.9	25.0833	26.5167	334
1362	Adelobotrys adscendens	23.9375	24.3333	23.2667	4266	477	251	20.4426	1340	800	961	1213	9.45833	88.3957	44.981	29.4	18.7	10.7	23.6167	24.2667	403
1363	Adelobotrys adscendens	26.425	27.9	24.4833	3657	605	104	59.2797	1618	337	770	460	9.63333	68.8095	140.979	33.5	19.5	14	27.2833	26.3	157
1364	Adelobotrys adscendens	24.3333	25.2333	23.7333	2218	438	2	77.6686	922	42	94	922	9.08333	75.6944	61.4349	31	19	12	23.7333	24.85	431
1365	Adelobotrys adscendens	25.4167	26.3	24.5333	3230	417	81	44.0679	1177	297	443	847	7.35	75	70.7535	30.5	20.7	9.8	25.6167	25.8	141
1366	Adelobotrys adscendens	24.7167	25.25	24.1333	3639	404	222	19.5607	1140	726	913	1044	9.36667	87.5389	45.8423	30.2	19.5	10.7	24.3333	25.0833	316
1367	Adelobotrys adscendens	25.675	26.0167	25.1	2127	232	146	18.3747	676	446	574	538	10.4	88.1356	39.629	31.5	19.7	11.8	25.6833	25.4167	401
1368	Adelobotrys adscendens	22.5833	23.3	21.8833	3561	468	62	39.9535	1118	396	594	1059	8.3	79.8077	56.1384	27.8	17.4	10.4	22.5333	22.9	673
1369	Adelobotrys adscendens	25.425	26.2667	24.8167	2276	356	16	70.0967	1012	74	336	791	6.35	78.3951	58.6399	29.7	21.6	8.1	24.8833	25.5333	270
1370	Adelobotrys adscendens	24.825	25.3333	24.35	3509	477	71	50.3263	1388	255	754	973	8.56667	88.3162	39.3989	29.8	20.1	9.7	24.55	25.0333	536
1371	Adelobotrys adscendens	26.4708	27.2667	25.8167	2348	352	14	51.7461	907	172	379	627	5.90833	78.7778	58.483	30.3	22.8	7.5	25.9667	26.4833	51
1372	Adelobotrys adscendens	20.4458	21.3667	19.6333	3416	443	75	41.3517	1266	367	472	806	8.85833	77.029	69.8849	26.5	15	11.5	20.5667	20.9	1089
1373	Adelobotrys adscendens	23.7375	24.5833	23.2333	2383	351	8	67.8541	980	55	393	738	7.575	81.4516	55.8051	28.7	19.4	9.3	23.3333	23.8833	644
1374	Adelobotrys adscendens	26.5167	27.2	26.05	2317	305	72	45.866	885	257	394	855	8.08333	81.6498	48.5393	31.9	22	9.9	26.0833	26.7333	82
1375	Adelobotrys adscendens	26.1833	27.15	25.4	3257	595	22	53.6587	1283	254	438	1283	7.05	76.6304	69.9134	30.9	21.7	9.2	25.4	26.7667	105
1376	Adelobotrys adscendens	24.3958	25.4333	23.6	3416	526	92	47.5242	1261	303	597	1209	10.175	77.0833	72.2514	31.3	18.1	13.2	24	24.5167	406
1377	Adelobotrys adscendens	24.9833	26.2167	23.5	2019	325	46	56.6285	876	166	504	282	9.25	72.2656	108.969	31.5	18.7	12.8	25.5333	25.1	306
1378	Adelobotrys adscendens	25.1708	26.1667	24.3833	2607	384	19	64.0153	1047	89	400	891	6.125	74.6951	71.397	29.4	21.2	8.2	24.5	25.3167	303
1379	Adelobotrys adscendens	23.9333	24.9167	22.8333	2498	399	60	58.1021	1090	199	341	433	7.75	73.1132	84.3783	29.4	18.8	10.6	24.2333	24.2833	423
1380	Adelobotrys adscendens	25.4042	26.9333	23.2333	1558	217	48	41.9032	617	193	250	422	8.825	66.8561	156.386	31.9	18.7	13.2	24.25	26.3	324
1381	Adelobotrys adscendens	22.7042	23.5667	22.0667	2812	482	34	64.9262	1163	131	474	948	10.725	81.8702	59.9416	29.6	16.5	13.1	22.2	22.75	672
1382	Adelobotrys adscendens	25.2167	25.7833	24.45	3267	356	194	19.7801	1010	597	654	914	9.53333	85.8859	54.4532	30.8	19.7	11.1	24.85	25.7333	231
1383	Adelobotrys adscendens	25.4917	26.5833	24.6833	2801	418	48	52.346	1083	191	547	920	10.3167	77.5689	75.5836	32.4	19.1	13.3	25.1	25.6	180
1384	Adelobotrys adscendens	22.55	23.3333	22.0833	2682	388	20	60.7018	1075	138	507	949	7.55	82.0652	51.6984	27.4	18.2	9.2	22.15	22.6167	832
1385	Adelobotrys adscendens	21.9167	22.3	21.2667	3795	389	253	13.0166	1092	852	903	970	9.56667	86.9697	42.8175	27.5	16.5	11	21.85	22.15	829
1386	Adelobotrys adscendens	22.8208	23.6333	22.3333	1836	331	51	66.0837	917	199	237	917	8.425	79.4811	54.5835	28.7	18.1	10.6	22.3333	23.4333	983
1387	Adelobotrys adscendens	25.7083	28.05	22.5667	2753	431	60	56.1083	1169	243	498	469	10.15	58.6705	226.303	35.1	17.8	17.3	26.6167	25.1667	94
1388	Adelobotrys adscendens	26.3375	27.4	25.2667	2584	341	41	44.9692	965	243	288	906	8.94167	75.1401	82.8779	32.5	20.6	11.9	25.7667	27.0667	265
1389	Adelobotrys adscendens	24.9792	27.2667	21.8667	3184	506	71	57.8979	1359	279	923	504	9.64167	58.0823	223.306	34	17.4	16.6	26.4667	24.4	214
1390	Adelobotrys adscendens	22.2583	23.1167	21.3667	3295	421	49	43.9006	1142	313	325	906	8	74.7664	71.058	27.9	17.2	10.7	22.4667	22.6	777
1391	Adelobotrys adscendens	21.0708	21.75	20.45	1981	401	34	70.0981	1009	155	346	155	8.70833	80.6327	51.8941	26.7	15.9	10.8	20.9833	20.45	1139
1392	Adelobotrys adscendens	24.9792	27.2667	21.8667	3184	506	71	57.8979	1359	279	923	504	9.64167	58.0823	223.306	34	17.4	16.6	26.4667	24.4	214
1393	Adelobotrys adscendens	25.3375	27.6333	22.1667	2443	454	35	70.1389	1149	135	645	356	8.99167	57.2718	223.517	33.2	17.5	15.7	26.4333	24.45	127
1394	Adelobotrys adscendens	26.3083	26.6333	26.0167	5221	674	279	24.6759	1618	954	1150	1618	8.11667	92.2349	24.9393	30.8	22	8.8	26.0167	26.6	24
1395	Adelobotrys adscendens	23.3083	23.7333	23.0167	2515	321	147	26.4873	813	475	813	492	8.63333	89.9306	30.2139	28.3	18.7	9.6	23.7333	23.1167	462
1396	Adelobotrys adscendens	24.5875	25.5	23.6667	3443	466	102	41.8794	1267	362	454	923	7.20833	74.3127	73.3028	29.6	19.9	9.7	24.8167	24.95	311
1397	Adelobotrys adscendens	25.2458	26.3167	24.3833	3571	447	81	41.9828	1218	343	494	1011	8.50833	77.3485	77.7951	31.1	20.1	11	25.45	25.9	217
1398	Adelobotrys adscendens	24.5875	25.6167	23.8333	2795	450	17	70.528	1243	60	481	832	10.2417	79.3928	71.0353	31.5	18.6	12.9	24.1667	24.8	383
1399	Adelobotrys adscendens	22.8417	23.7667	22.0667	3483	428	84	39.9659	1225	367	447	901	8.85	77.6316	68.1187	28.9	17.5	11.4	22.8833	23.3667	658
1400	Adelobotrys adscendens	24.2542	25.2	23.5333	2512	452	16	70.0893	1084	93	410	990	6.40833	77.2088	67.4691	28.6	20.3	8.3	23.6333	24.4	475
1401	Adelobotrys adscendens	25.2542	26.4333	23.8833	2173	348	51	55.1493	933	186	541	312	8.90833	73.0191	103.143	31.5	19.3	12.2	25.75	25.4333	245
1402	Adelobotrys adscendens	23.5917	24.3833	22.8333	2448	402	17	71.5704	1166	95	235	1166	10.8833	77.1868	60.1072	31.2	17.1	14.1	22.8333	23.7833	886
1403	Adelobotrys adscendens	24.3083	25.15	22.8	3929	579	175	45.0869	1607	552	1164	575	9.98333	74.5025	105.223	30.6	17.2	13.4	25.0833	23.4667	341
1404	Adelobotrys adscendens	23.7208	24.2167	23.3	2301	312	23	56.9267	893	108	487	636	7.75833	82.5355	36.8324	28.5	19.1	9.4	23.85	23.85	582
1405	Adelobotrys adscendens	28.3458	28.8333	27.5167	1909	262	29	45.9415	656	204	482	204	9.89167	82.4306	56.7474	34.1	22.1	12	28.55	27.5167	11
1406	Adelobotrys adscendens	NA	NA	NA	NA	NA	NA	NA	NA	NA	NA	NA	NA	NA	NA	NA	NA	NA	NA	NA	NA
1407	Adelobotrys adscendens	21.0417	21.95	20.25	3413	508	71	42.8456	1238	369	452	845	8.96667	77.971	67.9182	27.1	15.6	11.5	20.8833	21.5333	971
1408	Adelobotrys adscendens	25.6167	26.6	24.8	3348	442	116	38.4685	1114	423	617	761	8.7	79.0909	71.2018	31.4	20.4	11	25.7833	25.6	159
1409	Adelobotrys adscendens	23.7583	24.7833	22.9333	3666	440	99	36.2033	1183	417	542	1027	8.73333	78.6787	73.7882	29.6	18.5	11.1	23.5	24.3667	458
1410	Adelobotrys adscendens	26.2958	27.35	25.45	3224	599	50	60.9288	1372	191	631	1164	9.69167	78.1586	75.271	32.7	20.3	12.4	25.6667	26.3667	74
1411	Adelobotrys adscendens	18.2833	19.2833	17.3833	2359	461	11	80.7275	1206	95	283	249	9.06667	74.9311	78.1704	24.6	12.5	12.1	18.15	18.7	1530
1412	Adelobotrys adscendens	21.8917	22.7833	21.0833	3387	420	81	40.7385	1158	328	412	943	8.53333	76.8769	68.152	27.8	16.7	11.1	21.7667	22.3333	846
1413	Adelobotrys adscendens	24.8833	25.9167	24.1167	3387	649	65	61.1001	1502	297	595	1095	10.1	77.0992	71.4885	31.7	18.6	13.1	24.5167	24.9833	311
1414	Adelobotrys adscendens	26.0375	27.1	25.2167	3255	670	35	67.5016	1460	187	617	1184	9.75833	78.0667	74.6241	32.5	20	12.5	25.4167	26.1167	118
1415	Adelobotrys adscendens	24.1083	24.4667	23.4833	2345	289	83	42.1398	860	280	598	280	11.2667	86.0051	41.9325	30.3	17.2	13.1	24.2333	23.4833	613
1416	Adelobotrys adscendens	26.6958	27.4	26.2	2001	328	91	38.0368	706	338	417	338	6.75833	79.5098	50.8321	31.4	22.9	8.5	26.4667	26.2	17
1417	Adelobotrys adscendens	27.9708	28.35	27.5	2860	492	50	57.1013	1177	201	457	1177	10.4417	90.7971	33.8754	33.9	22.4	11.5	27.5	28.0667	99
1418	Adelobotrys adscendens	24.9708	25.6167	24.3167	3607	385	203	20.8749	1133	713	854	1107	9.425	87.2685	52.417	30.5	19.7	10.8	24.45	25.4	278
1419	Adelobotrys adscendens	25.0875	25.5167	24.8	3361	423	187	26.8475	1151	608	1079	667	8.425	89.6277	30.9049	30	20.6	9.4	25.3333	24.9	137
1420	Adelobotrys adscendens	25.0875	25.5167	24.8	3201	414	163	27.4523	1088	552	1049	657	8.425	89.6277	30.9049	30	20.6	9.4	25.3333	24.9	135
1421	Adelobotrys adscendens	25.6333	26.0833	25.3	3018	400	124	36.1609	1117	472	933	512	7.91667	88.9513	32.7062	30.3	21.4	8.9	25.8833	25.4167	44
1422	Adelobotrys adscendens	16.2083	16.6	15.7	1218	130	74	17.2553	360	253	305	253	10.1167	82.9235	37.9493	22.4	10.2	12.2	16.3667	15.7	2200
1423	Adelobotrys adscendens	24.0542	24.4833	23.3833	4234	480	248	20.4286	1329	791	959	1206	9.39167	87.7726	45.3501	29.5	18.8	10.7	23.7333	24.4	385
1424	Adelobotrys adscendens	23.075	24.05	22.2167	3114	341	148	26.3465	979	480	580	828	8.46667	78.3951	72.9726	28.7	17.9	10.8	23.3	23.6333	615
1425	Adelobotrys adscendens	25.0042	25.4333	24.6833	4180	544	151	38.1259	1514	674	780	1501	8.65833	87.4579	31.1491	30.3	20.4	9.9	24.7	25.3167	378
1426	Adelobotrys adscendens	24.625	25.6667	23.8333	3205	659	55	64.0932	1467	237	603	1106	9.85	77.5591	72.1268	31.3	18.6	12.7	24.1833	24.8	383
1427	Adelobotrys adscendens	26.0083	27.0667	25.2	3588	477	109	38.8509	1266	405	526	1050	7.85	76.2136	73.819	31.4	21.1	10.3	26.1	26.6333	29
1428	Adelobotrys adscendens	23.0042	23.8667	22.35	2821	454	32	62.9723	1187	126	426	642	6.45833	78.7602	61.5134	27.3	19.1	8.2	22.4833	23.0167	702
1429	Adelobotrys adscendens	25.05	26.2167	23.65	2244	358	55	53.7911	955	195	552	341	8.66667	72.2222	104.229	31.1	19.1	12	25.5667	25.2333	267
1430	Adelobotrys adscendens	21.4625	22.3333	20.5833	2800	363	36	48.7708	1053	217	272	697	7.45833	73.8449	71.4183	26.8	16.7	10.1	21.6333	21.7333	988
1431	Adelobotrys adscendens	18.1125	18.4	17.5833	2358	314	131	29.4697	819	402	446	798	9.19167	86.7138	34.5178	23.6	13	10.6	17.8	18.1833	1637
1432	Adelobotrys adscendens	18.8208	19.4667	17.9167	1299	191	29	55.1553	548	103	400	103	12.8917	81.0797	63.1182	26.1	10.2	15.9	18.9667	17.9167	1851
1433	Adelobotrys adscendens	21.9125	22.2333	21.3667	1167	126	66	18.6574	352	220	310	222	10.925	86.7063	37.3025	28.1	15.5	12.6	22.1	21.4667	1122
1434	Adelobotrys adscendens	20.875	22.1	19.4333	2304	321	104	38.2815	870	345	493	577	7.33333	68.5358	109.804	26.2	15.5	10.7	20.6833	19.95	786
1435	Adelobotrys adscendens	20.7292	20.9833	20.3	1131	168	61	34.6562	424	195	227	225	10.5917	87.5344	28.7985	27.1	15	12.1	20.8667	20.4	1487
1436	Adelobotrys adscendens	24.725	25.8333	23.85	3749	444	158	32.8988	1233	487	670	1012	8.86667	77.7778	79.3009	30.8	19.4	11.4	24.7167	25.4167	318
1437	Adelobotrys adscendens	21.4708	23.0333	19.4	2845	452	58	66.4388	1274	203	687	334	11.075	67.5305	147.701	29.9	13.5	16.4	22.5667	21.2	1196
1438	Adelobotrys adscendens	24.4958	25.3667	23.6833	3175	401	37	44.0572	1074	291	313	909	8.025	75.7075	67.0976	30.1	19.5	10.6	24.1333	24.9333	399
1439	Adelobotrys adscendens	24.4333	25.3	23.6333	3078	364	33	43.5451	1050	272	318	933	7.93333	75.5555	66.3096	30	19.5	10.5	24.0833	24.85	415
1440	Adelobotrys adscendens	25.5458	26.55	24.45	3177	479	70	46.9056	1196	263	665	851	7.05833	72.0238	84.3278	30.5	20.7	9.8	25.7333	25.8	162
1441	Adelobotrys adscendens	23.5417	24.5167	22.8333	2724	399	27	60.2831	1049	157	619	731	11.75	78.8591	67.3469	31.4	16.5	14.9	23.8833	23.65	572
1442	Adelobotrys adscendens	24.4917	25.4	23.65	2787	364	39	46.9417	995	217	286	822	7.66667	73.7179	68.8818	30	19.6	10.4	24.1667	24.9333	402
1443	Adelobotrys adscendens	22.3125	23.1667	21.7167	2632	507	39	85.3903	1419	139	1198	139	7.99167	79.9167	63.9291	27.6	17.6	10	23.15	21.7167	596
1444	Adelobotrys adscendens	18.5542	18.9667	18.0333	1422	180	70	29.1667	496	227	289	474	9.975	85.2564	36.0214	24.8	13.1	11.7	18.2167	18.7	1815
1445	Adelobotrys adscendens	25.3292	26.2833	24.5	3662	527	102	40.7714	1324	413	518	1027	7.325	76.3021	69.5263	30.3	20.7	9.6	25.45	25.85	148
1446	Adelobotrys adscendens	22.5	22.9667	21.9	2053	235	117	24.4011	684	355	440	575	10.0833	86.9253	41.0654	28.5	16.9	11.6	22.3833	22.7167	938
1447	Adelobotrys adscendens	24.5917	25.4833	23.7667	2976	380	51	44.2381	1051	255	312	890	8.08333	74.8457	67.8512	30.3	19.5	10.8	24.2333	25.05	382
1448	Adelobotrys adscendens	25.35	25.8667	24.65	2090	243	140	22.1328	696	430	563	550	10.45	87.0833	50.5874	31.2	19.2	12	25.4	24.95	383
1449	Adelobotrys adscendens	21.0708	21.75	20.45	1981	401	34	70.0981	1009	155	346	155	8.70833	80.6327	51.8941	26.7	15.9	10.8	20.9833	20.45	1139
1450	Adelobotrys adscendens	25.2833	26.1167	24.2333	3142	549	56	56.1927	1355	219	660	577	6.75	73.3696	76.7029	29.9	20.7	9.2	25.4167	25.3833	60
1451	Adelobotrys adscendens	25.1875	25.65	24.8333	3112	478	66	55.2092	1360	257	471	1360	8.34167	85.1191	33.0375	30.4	20.6	9.8	24.8333	25.4833	388
1452	Adelobotrys adscendens	19.2208	20.05	17.7333	1302	213	31	59.147	590	112	504	124	11.3417	76.1186	100.237	26	11.1	14.9	19.9667	17.8833	1653
1453	Adelobotrys adscendens	24.825	25.25	24.3667	3424	425	105	31.8574	1105	492	558	932	9.33333	86.4198	35.0649	30.4	19.6	10.8	25.05	25.0333	582
1454	Adelobotrys adscendens	27.6042	28.05	27.1667	3474	409	96	40.0573	1187	351	843	937	8.80833	88.973	35.3848	32.7	22.8	9.9	27.4167	27.8167	45
1455	Adelobotrys adscendens	11.3	11.5833	11.05	2440	274	121	24.8883	764	427	706	427	8.43333	88.7719	22.9624	15.9	6.4	9.5	11.1833	11.05	2951
1456	Adelobotrys adscendens	23.225	23.6833	22.6333	2560	336	62	44.2801	911	249	635	744	8.81667	89.0572	41.5878	28.3	18.4	9.9	23.0333	23.3667	972
1457	Adelobotrys adscendens	21.6167	22.0167	21.3167	3154	401	174	22.1616	960	640	946	706	8.68333	91.4035	27.8252	26.5	17	9.5	21.9167	21.5167	855
1458	Adelobotrys adscendens	25.6417	26.2833	24.8167	2016	241	131	23.9374	682	406	548	533	10.6	86.1789	60.3337	31.6	19.3	12.3	25.6667	25.1667	275
1459	Adelobotrys adscendens	24.5042	24.8333	23.85	2218	286	82	42.9016	827	262	566	262	11.0917	86.6536	43.9244	30.5	17.7	12.8	24.7	23.85	480
1460	Adelobotrys adscendens	24.5917	25.4667	23.8	3095	390	35	45.7235	1125	257	299	939	8.03333	75.7862	66.4979	30.2	19.6	10.6	24.2167	25.0333	379
1461	Adelobotrys adscendens	25.2375	26.3167	24.4167	3451	585	55	61.9084	1437	201	722	1091	9.69167	76.918	75.0795	31.8	19.2	12.6	24.5667	25.3667	255
1462	Adelobotrys adscendens	19.9792	20.7333	19.3	2980	627	30	72.6896	1359	121	529	467	10.7083	82.3718	56.9872	26.7	13.7	13	19.5667	19.9333	1219
1463	Adelobotrys adscendens	26.0625	27.1333	25.1833	3659	495	112	39.2082	1275	422	561	1083	7.54167	75.4167	76.5187	31.3	21.3	10	26.2	26.7167	30
1464	Adelobotrys adscendens	22.8708	23.7333	22.2167	2831	480	34	62.6862	1174	132	466	970	10.675	82.1154	60.1309	29.7	16.7	13	22.6	22.9333	641
1465	Adelobotrys adscendens	20.9083	21.8667	20.2333	2641	480	22	73.0659	1286	136	377	721	9.7	78.2258	66.2925	27.6	15.2	12.4	20.5833	20.9333	1092
1466	Adelobotrys adscendens	22.8958	23.7667	22.0167	3073	400	45	46.4499	1147	249	309	900	7.85833	74.1352	70.4679	28.5	17.9	10.6	22.5833	23.2667	674
1467	Adelobotrys adscendens	18.975	19.7	18.2833	3125	645	26	73.6941	1430	127	570	483	10.4167	82.021	56.3875	25.5	12.8	12.7	18.6	18.9	1402
1468	Adelobotrys adscendens	24.9708	26.0333	24.1833	3470	522	91	47.0154	1322	350	533	1322	10.025	76.5267	73.9305	31.8	18.7	13.1	24.1833	25.0667	283
1469	Adelobotrys adscendens	25.9292	26.9333	25.0667	3063	393	66	48.2177	1158	228	368	809	8.20833	75.3058	72.9402	31.8	20.9	10.9	26.0667	26.45	66
1470	Adelobotrys adscendens	20.3375	21.2833	19.5333	3393	519	70	45.3832	1319	364	437	813	8.95833	77.227	70.1986	26.4	14.8	11.6	20.1833	20.8	1107
1471	Adelobotrys adscendens	23.4417	24.4333	22.7167	3081	523	14	62.1173	1259	91	510	1183	11.2833	78.3565	68.2853	31	16.6	14.4	22.85	23.55	573
1472	Adelobotrys adscendens	25.3542	26.4667	24.4667	3577	459	113	40.2075	1209	381	538	1113	8.94167	77.7536	80.2116	31.4	19.9	11.5	25.5333	26.0667	206
1473	Adelobotrys adscendens	25.9833	27.05	25.15	3272	450	42	52.6903	1223	205	656	1044	9.63333	77.6882	75.4482	32.4	20	12.4	25.35	26.0667	127
1474	Adelobotrys adscendens	25.65	26.6333	24.8167	3079	405	142	33.6714	1138	470	626	683	8.68333	78.9394	72.1425	31.4	20.4	11	25.85	25.6	170
1475	Adelobotrys adscendens	22.075	22.95	21.25	3108	336	136	29.073	959	447	558	816	8.73333	80.1223	68.0408	27.7	16.8	10.9	22.3333	22.5333	794
1476	Adelobotrys adscendens	24.6292	25.5167	23.7833	2763	356	38	49.1025	988	220	274	685	7.65833	74.3527	67.9391	30.1	19.8	10.3	24.7167	25.0667	374
1477	Adelobotrys adscendens	20.6083	21.4333	19.8833	3466	438	114	40.6933	1204	400	460	938	8.51667	79.595	62.9514	26.2	15.5	10.7	20.2	21	1083
1478	Adelobotrys adscendens	24.2917	24.5833	23.8	2207	340	61	42.2337	810	293	495	739	8.51667	83.4967	39.4181	29.4	19.2	10.2	23.8667	24.5167	820
1479	Adelobotrys adscendens	23.1667	23.55	22.75	3623	419	185	27.8066	1131	592	806	1131	9.65	86.1607	31.9327	29	17.8	11.2	22.75	23.3833	931
1480	Adelobotrys adscendens	23.0542	23.8833	22.3833	2731	505	47	56.0075	1114	243	458	522	12.5417	81.9717	59.7136	31.1	15.8	15.3	22.8333	23.1	704
1481	Adelobotrys adscendens	23.65	24.7667	22.5	1760	288	26	56.9964	722	122	467	270	7.66667	70.3364	89.6711	29.5	18.6	10.9	23.9167	23.7667	525
1482	Adelobotrys adscendens	23.4125	23.8	22.8667	2315	269	107	27.3737	772	378	436	691	9.25833	88.1746	36.9351	29	18.5	10.5	23.0167	23.7833	740
1483	Adelobotrys adscendens	24.2083	24.6667	23.5833	2870	349	157	25.5002	942	477	477	814	9.11667	85.2025	43.3188	29.8	19.1	10.7	23.9667	24.6667	534
1484	Adelobotrys adscendens	22.1333	22.8167	21.6667	2167	374	46	72.9515	1058	164	965	195	8.33333	85.034	47.5936	27.3	17.5	9.8	22.7167	21.7833	659
1485	Adelobotrys adscendens	21.1333	22	20.2167	3163	405	36	42.864	1117	297	370	694	8.11667	74.4648	73.5259	26.8	15.9	10.9	21.3667	21.4333	979
1486	Adelobotrys adscendens	23.2667	23.6333	22.8667	3630	424	128	32.6754	1141	501	664	1141	9.61667	85.8631	31.14	29.1	17.9	11.2	22.8667	23.4667	901
1487	Adelobotrys adscendens	14.0667	14.3333	13.8167	2280	292	72	36.0279	760	297	760	307	7.65	91.0714	22.9954	18.3	9.9	8.4	14.3333	14	2527
1488	Adelobotrys adscendens	22.8333	23.1833	22.3667	1795	208	102	24.3119	604	329	376	479	10.3667	87.8531	31.9327	28.9	17.1	11.8	22.7833	22.9833	988
1489	Adelobotrys adscendens	24.3833	25.2167	23.8667	1902	342	58	65.3972	949	200	230	949	8.36667	78.9308	56.1383	30.2	19.6	10.6	23.8667	25	608
1490	Adelobotrys adscendens	22.3333	22.9833	21.8833	1920	389	51	73.3015	998	173	308	190	8.6	81.9048	47.4501	27.9	17.4	10.5	22.0833	21.8833	946
1491	Adelobotrys adscendens	22.5208	23.1333	22.0333	3552	417	52	40.8528	1197	330	555	1059	8.15833	79.9837	45.9475	27.7	17.5	10.2	22.4667	22.75	729
1492	Adelobotrys adscendens	20.1875	21.0167	19.5	2974	464	35	52.9544	1157	178	378	825	8.94167	77.7536	60.9443	26.1	14.6	11.5	19.75	20.6167	1184
1493	Adelobotrys adscendens	25.5042	26.1167	24.7167	2045	245	133	23.97	693	415	550	546	10.625	86.3821	57.9756	31.5	19.2	12.3	25.5167	25.05	313
1494	Adelobotrys adscendens	23.25	24.15	22.4667	3068	386	128	32.2714	965	465	714	680	9.48333	79.0278	66.8445	29.3	17.3	12	23.7333	23.75	554
1495	Adelobotrys adscendens	23.9417	24.3333	23.2833	4264	476	251	20.4552	1343	802	958	1209	9.46667	88.4735	44.253	29.4	18.7	10.7	23.6167	24.2667	399
1496	Adelobotrys adscendens	24.7833	25.2833	24.1167	3648	389	235	18.0135	1123	707	857	978	9.46667	87.6543	48.3046	30.3	19.5	10.8	24.4167	25.2	290
1497	Adelobotrys adscendens	24.1542	25.8	22.0833	1133	164	22	47.951	433	112	236	200	9.975	68.3219	153.674	31.7	17.1	14.6	25.0833	24.05	561
1498	Adelobotrys adscendens	23.2583	24.1667	22.4	2744	351	25	49.7694	1000	186	252	733	7.05	72.6804	70.962	28.4	18.7	9.7	23.2667	23.5833	644
1499	Adelobotrys adscendens	25.6333	26.5667	24.65	3196	464	64	47.73	1250	284	720	801	7.35	73.5	76.9986	30.8	20.8	10	25.8667	25.9667	117
1500	Adelobotrys adscendens	25.9208	26.8333	25.0333	2985	449	65	49.2681	1120	226	366	786	7.75833	74.5994	72.6592	31.4	21	10.4	26.0667	26.2833	46
1501	Adelobotrys adscendens	25.2208	25.6833	24.9167	2730	344	123	33.7919	980	429	940	460	8.125	88.3152	33.0604	30.1	20.9	9.2	25.5167	24.9333	133
1502	Adelobotrys adscendens	25.1458	26.0667	24.1833	3261	428	69	45.12	1219	292	712	896	7.175	73.9691	75.9024	30.1	20.4	9.7	25.3833	25.4833	199
1503	Adelobotrys adscendens	21.1125	21.6	20.7333	2795	399	67	49.1814	1172	310	457	1172	7.60833	82.6993	34.9106	25.8	16.6	9.2	20.7333	21.5167	1067
1504	Adelobotrys adscendens	24.7542	25.2333	24.0833	3654	390	236	17.9697	1125	709	859	981	9.475	87.7315	47.4561	30.2	19.4	10.8	24.4	25.1333	294
1505	Adelobotrys adscendens	22.3292	23.1667	21.7667	2671	484	52	79.1258	1405	191	1209	216	8.25833	80.9641	60.6577	27.7	17.5	10.2	23.1167	21.8167	585
1506	Adelobotrys adscendens	26.3792	27.2667	25.7333	2518	401	15	65.7024	1030	75	454	863	6.40833	76.2897	62.1017	30.8	22.4	8.4	25.8	26.55	85
1507	Adelobotrys adscendens	24.1667	24.65	23.7	3484	490	55	51.964	1258	259	771	1022	8.3	88.2979	38.0391	29	19.6	9.4	23.75	24.3833	663
1508	Adelobotrys adscendens	26.2542	27.2	25.5	2838	482	21	60.0027	1148	149	455	1148	6.775	76.1236	67.8051	30.8	21.9	8.9	25.5	26.85	62
1509	Adelobotrys adscendens	23.3833	24.1	22.2167	3679	514	154	41.254	1417	508	1039	526	10.3667	78.5354	80.7165	29.9	16.7	13.2	23.9	22.2667	702
1510	Adelobotrys adscendens	23.7625	25.6	21.4	1911	275	47	51.7329	734	168	616	342	10.225	64.7152	177.612	31.4	15.6	15.8	25.2833	23.3	451
1511	Adelobotrys adscendens	26.2667	27.2667	25.3667	2900	388	46	49.3557	1096	237	300	686	8.68333	75.5072	74.2947	32.4	20.9	11.5	26.3333	26.8833	98
1512	Adelobotrys adscendens	21.6208	22.4833	20.7167	3301	423	52	42.9888	1157	336	337	893	8.075	74.7685	72.4713	27.3	16.5	10.8	21.6667	21.9333	897
1513	Adelobotrys adscendens	26.125	26.5333	25.4833	3228	334	220	14.1554	953	678	801	707	9.53333	86.6667	45.1009	31.5	20.5	11	26.1333	25.6667	132
1514	Adelobotrys adscendens	25.975	26.9167	25.2667	2394	426	12	66.8372	979	80	462	736	5.83333	73.8397	66.8954	30	22.1	7.9	25.6	26.1167	159
1515	Adelobotrys adscendens	26.9125	27.4	26.5667	2357	344	17	59.171	908	92	549	595	7.95833	87.4542	34.7147	31.7	22.6	9.1	26.7167	27.0667	19
1516	Adelobotrys adscendens	24.7667	25.55	24.1667	2299	362	11	65.2764	980	56	353	563	6.13333	78.6325	55.8135	28.8	21	7.8	24.2833	24.7833	379
1517	Adelobotrys adscendens	25.9875	27.0833	25.1	3752	493	131	39.729	1238	438	539	1131	8.40833	75.7508	78.7725	31.8	20.7	11.1	26.15	26.6833	58
1518	Adelobotrys adscendens	26.1417	26.5167	25.5333	2091	229	139	18.1264	656	433	575	510	10.35	88.4615	41.9866	31.9	20.2	11.7	26.1333	25.8667	277
1519	Adelobotrys adscendens	26.0458	26.6167	25.55	2734	404	25	60.3847	1108	127	550	787	7.74167	82.3582	42.2362	30.9	21.5	9.4	26.1667	26.25	144
1520	Adelobotrys adscendens	25.05	25.6167	24.3167	3301	355	200	18.4287	1009	625	691	889	9.31667	86.2654	52.8721	30.5	19.7	10.8	24.6833	25.5167	258
1521	Adelobotrys adscendens	23.7708	24.2	23.1667	3842	417	236	20.0608	1210	728	887	1059	9.40833	88.7579	42.0745	29.2	18.6	10.6	23.4333	24.0833	477
1522	Adelobotrys adscendens	23.1958	23.5667	22.6667	1815	211	107	22.9435	601	346	387	468	10.3417	87.6413	35.5769	29.3	17.5	11.8	23.15	23.3833	899
1523	Adelobotrys adscendens	25.1083	25.6333	24.4	3318	354	202	18.1372	1012	629	692	898	9.43333	86.5443	50.6698	30.6	19.7	10.9	24.7667	25.55	241
1524	Adelobotrys adscendens	22.2875	22.9667	21.8333	2084	363	45	72.5564	1014	163	930	186	8.24167	84.9657	47.2	27.4	17.7	9.7	22.8667	21.9167	629
1525	Adelobotrys adscendens	23.9292	24.6667	23.2667	2345	396	74	50.338	1016	319	422	454	8.95833	81.4394	56.6672	29.8	18.8	11	23.7667	23.65	495
1526	Adelobotrys adscendens	25.5333	25.9167	25.0667	2249	306	72	43.0898	825	255	640	255	11.2333	85.7506	34.9892	31.9	18.8	13.1	25.7333	25.0667	495
1527	Adelobotrys adscendens	21.1875	21.8167	20.1	1399	220	27	57.0281	618	120	351	186	11.6417	81.4103	75.0492	28	13.7	14.3	21.7	20.75	824
1528	Adelobotrys adscendens	26.3042	26.6333	26.0167	5877	665	284	23.0929	1854	1052	1390	1721	8.325	91.4835	24.164	31	21.9	9.1	26.0667	26.6	45
1529	Adelobotrys adscendens	23.7167	24.7	22.9333	2218	360	57	52.0697	945	221	221	544	8.96667	77.971	71.4885	30.3	18.8	11.5	23.4833	24.7	693
1530	Adelobotrys adscendens	22.3625	23.2	21.7167	2698	371	31	57.9598	1010	103	462	623	6.50833	78.4136	60.307	26.7	18.4	8.3	22.0667	22.3333	832
1531	Adelobotrys adscendens	28.3458	28.8333	27.5167	1909	262	29	45.9415	656	204	482	204	9.89167	82.4306	56.7474	34.1	22.1	12	28.55	27.5167	11
1532	Adelobotrys adscendens	23.3083	23.55	22.9167	4665	569	302	23.2869	1561	938	938	1561	9.43333	90.7051	27.2891	28.4	18	10.4	22.9167	23.55	717
1533	Adelobotrys adscendens	22.725	23.1333	22.35	3151	403	111	37.4679	1090	373	520	1090	9.61667	85.1032	31.3702	28.6	17.3	11.3	22.35	22.95	1006
1534	Adelobotrys adscendens	24.7583	25.1833	24.4833	2632	316	138	27.1773	873	450	852	549	8.51667	88.7153	30.5133	29.8	20.2	9.6	25.0333	24.55	197
1535	Adelobotrys adscendens	26.6875	26.95	26.35	7068	779	461	13.8352	2087	1536	1698	1634	8.49167	93.315	24.8747	31.4	22.3	9.1	26.6333	26.5167	50
1536	Adelobotrys adscendens	21.8292	22.65	21.15	2560	437	36	63.4277	1097	138	441	403	11.575	82.0922	59.4084	29.2	15.1	14.1	21.6167	21.85	901
1537	Adelobotrys adscendens	23.9833	24.8333	23.4667	2282	382	4	71.0717	1018	61	392	748	7.38333	79.3907	57.9315	29	19.7	9.3	23.5	24.25	616
1538	Adelobotrys adscendens	25	26.4833	23	3541	661	85	64.7511	1652	297	740	458	9.3	68.3824	145.164	31.8	18.2	13.6	26.1333	24.8	264
1539	Adelobotrys adscendens	23.2917	23.7333	22.6833	2779	375	54	46.6647	1027	260	696	782	8.75	89.2857	42.0407	28.3	18.5	9.8	23.1167	23.0667	968
1540	Adelobotrys adscendens	26.9583	27.4	26.55	3582	400	90	40.7255	1133	302	808	1114	8.53333	88.8889	34.6957	31.9	22.3	9.6	27.0667	27.15	145
1541	Adelobotrys adscendens	27.05	27.5	26.5833	3589	423	71	35.8251	1095	413	551	1095	8.8	88.8889	36.6804	32.1	22.2	9.9	26.5833	27.25	141
1542	Adelobotrys adscendens	25.2333	25.7667	24.75	3571	495	90	46.9075	1227	309	859	1036	8.73333	89.1157	40.9175	30.3	20.5	9.8	24.9667	25.4333	474
1543	Adelobotrys adscendens	26.4833	26.7833	25.95	2426	338	89	33.7889	798	360	599	738	9.76667	89.6024	36.3277	32.2	21.3	10.9	26.0667	26.4	360
1544	Adelobotrys adscendens	23.9042	24.2667	23.3	2823	404	96	33.0204	897	414	850	788	9.15833	88.9158	39.7411	29.2	18.9	10.3	24.2	24.0667	854
1545	Adelobotrys adscendens	27.275	27.7	26.85	3732	457	108	35.8558	1178	409	576	1124	8.76667	89.4558	34.2782	32.3	22.5	9.8	27.1	27.45	103
1546	Adelobotrys adscendens	27.1792	27.6333	26.7333	3552	389	107	33.1061	1119	433	878	1029	8.725	89.0306	35.449	32.2	22.4	9.8	27.3	27.3667	109
1547	Adelobotrys adscendens	25.9042	26.1833	25.6	6941	679	450	13.7402	1917	1420	1666	1828	8.60833	92.5627	22.6092	30.7	21.4	9.3	25.9667	26.0333	187
1548	Adelobotrys adscendens	23.8083	24.3	23.3333	3381	463	77	46.7117	1296	324	807	820	8.3	88.2979	38.307	28.6	19.2	9.4	23.5667	23.6333	739
1549	Adelobotrys adscendens	25.3875	25.75	24.8	2523	314	79	35.4436	845	355	540	845	9.59167	86.4114	39.4349	31.3	20.2	11.1	24.8	25.5167	561
1550	Adelobotrys adscendens	25.2667	25.6333	24.85	3350	578	126	46.4413	1306	537	718	1306	9.63333	91.746	29.9494	30.6	20.1	10.5	24.85	25.45	384
1551	Adelobotrys adscendens	22.4417	22.8833	21.8667	2756	360	102	31.9263	916	415	596	801	9.51667	89.7799	40.6109	27.9	17.3	10.6	22.0167	22.3	1108
1552	Adelobotrys adscendens	26.6292	27.1	26.1833	3320	417	90	41.5969	1130	316	862	960	8.825	88.25	37.0171	31.8	21.8	10	26.7167	26.85	217
1553	Adelobotrys adscendens	25.9667	26.3667	25.35	2528	309	110	31.8764	831	391	534	831	9.71667	85.9882	41.3595	32	20.7	11.3	25.35	26.0833	462
1554	Adelobotrys adscendens	23.2125	23.6833	22.6	2634	358	62	40.9647	941	273	633	762	8.85833	88.5833	42.4866	28.3	18.3	10	23.0167	23.3833	948
1555	Adelobotrys adscendens	26.1167	26.45	25.9	4699	582	298	20.6297	1513	1018	1173	1075	7.25	89.5062	23.7729	30.4	22.3	8.1	26.2833	25.9167	24
1556	Adelobotrys adscendens	26.3708	26.8833	26	4550	530	109	40.9421	1582	492	660	1582	8.975	87.9902	36.9556	31.9	21.7	10.2	26	26.8167	21
1557	Adelobotrys adscendens	26.1792	27.3	25.3333	3069	413	59	49.3222	1098	243	572	928	10.0917	77.6282	77.9702	33	20	13	25.7833	26.3167	41
1558	Adelobotrys adscendens	24.9875	25.5	24.5	3738	549	83	49.9464	1281	283	895	1129	8.625	88.9175	39.722	30	20.3	9.7	24.7333	25.2	515
1559	Adelobotrys adscendens	24.4	24.8833	23.7667	3271	397	166	28.5133	1112	520	520	962	9.06667	84.7352	44.4154	30	19.3	10.7	24.1667	24.8833	513
1560	Adelobotrys adscendens	22.8	23.1167	22.3333	2502	307	131	27.1024	848	424	493	716	9.11667	89.3791	31.1886	28.1	17.9	10.2	22.6667	23.1	833
1561	Adelobotrys adscendens	24.2417	24.7	23.6167	2875	349	149	26.8631	963	471	471	833	9.16667	84.8765	43.2663	29.9	19.1	10.8	24.0167	24.7	531
1562	Adelobotrys adscendens	23.2208	23.7833	22.8	2130	314	78	41.2824	845	345	434	375	9.175	83.4091	44.7954	29	18	11	22.9	23.2667	639
1563	Adelobotrys adscendens	25.4917	26.55	24.6833	3120	504	27	58.1488	1254	134	575	1080	9.75	76.7717	73.7882	32.1	19.4	12.7	25.1167	25.6	213
1564	Adelobotrys adscendens	22.1708	23.1167	21.3333	2943	481	41	61.59	1194	186	665	946	10.4083	77.0988	70.5001	29.3	15.8	13.5	21.4833	22.3333	921
1565	Adelobotrys adscendens	22.5958	23.55	21.75	3021	514	35	63.2439	1315	155	543	1000	10.3083	76.9278	71.4925	29.7	16.3	13.4	22.15	22.7833	833
1566	Adelobotrys adscendens	24.1958	25.2	23.4167	3153	483	58	51.1306	1218	244	662	943	9.60833	77.4865	70.4679	30.7	18.3	12.4	23.8	24.35	461
1567	Adelobotrys adscendens	26.15	26.7833	25.7167	2244	308	117	36.1759	874	375	375	672	8.33333	82.5082	44.0041	31.6	21.5	10.1	25.9333	26.7833	187
1568	Adelobotrys adscendens	26.625	27.6167	25.9	2284	344	67	45.028	917	265	265	538	8.76667	78.2738	69.7235	33	21.8	11.2	26.3167	27.6167	57
1569	Adelobotrys adscendens	25.3375	27.6	22.15	2436	456	35	70.3772	1149	135	648	357	8.875	57.2581	223.476	33.1	17.6	15.5	26.45	24.45	129
1570	Adelobotrys adscendens	23.1625	23.45	22.7833	3117	330	194	17.637	973	628	735	923	9.05833	91.4983	27.5619	28.1	18.2	9.9	22.9	23.35	655
1571	Adelobotrys adscendens	19.7625	20.1	19.4333	2650	389	81	46.0559	1105	423	851	423	9.35833	87.4611	30.1605	24.9	14.2	10.7	19.6833	19.4333	1361
1572	Adelobotrys adscendens	26.45	27.25	25.4667	2699	326	98	32.0326	889	378	437	846	8.9	79.4643	70.3562	32.1	20.9	11.2	26.2833	27.0667	129
1573	Adelobotrys adscendens	20.7667	20.9	20.5333	2886	313	168	21.1416	915	525	701	906	8.9	91.7526	15.8592	25.7	16	9.7	20.6333	20.8333	1217
1574	Adelobotrys adscendens	26.4125	27.2833	25.3667	2677	336	86	35.2999	901	346	400	863	9.075	78.2328	75.3514	32.3	20.7	11.6	25.7667	27.0667	172
1575	Adelobotrys adscendens	26.3208	27.1	25.3333	2679	320	98	32.4198	889	368	434	851	8.95833	79.9851	70.2741	32	20.8	11.2	26.1667	26.9333	158
1576	Adelobotrys adscendens	26.1958	26.9833	25.1833	2706	323	98	32.9468	904	368	433	872	8.99167	79.5723	71.7147	31.9	20.6	11.3	25.5667	26.8	191
1577	Adelobotrys adscendens	23.7333	24.4167	23.1167	3280	467	72	38.7803	1174	400	509	845	8.06667	79.868	52.2378	28.8	18.7	10.1	23.5167	24	471
1578	Adelobotrys adscendens	23.9542	24.4	23.35	3133	394	152	29.3601	1074	493	493	935	9.09167	85.7704	41.6947	29.5	18.9	10.6	23.45	24.4	618
1579	Adelobotrys adscendens	26.725	27.0167	26.4	6858	717	441	16.7542	1940	1393	1642	1754	9.46667	93.7294	23.597	31.9	21.8	10.1	26.8833	26.9167	73
1580	Adelobotrys adscendens	26.8625	27.7833	26.1333	2218	326	80	44.9459	916	292	292	455	8.25833	77.1807	66.1653	32.8	22.1	10.7	26.6667	27.7833	27
1581	Adelobotrys adscendens	25.75	26.75	25	2169	334	62	48.2885	904	246	246	511	8.83333	77.4854	70.4208	32.2	20.8	11.4	25.4833	26.75	250
1582	Adelobotrys adscendens	24.5125	25.5167	23.75	2303	369	62	52.4996	984	240	240	538	8.925	77.6087	71.7991	31.1	19.6	11.5	24.25	25.5167	516
1583	Adelobotrys adscendens	25.6958	26.5167	24.3167	1675	259	28	60.5346	721	112	550	112	10.275	69.4257	96.3058	32.3	17.5	14.8	26.2833	24.3167	194
1584	Adelobotrys adscendens	23.7708	24.2	23.1667	3842	417	236	20.0608	1210	728	887	1059	9.40833	88.7579	42.0745	29.2	18.6	10.6	23.4333	24.0833	477
1585	Adelobotrys adscendens	23.7125	23.9667	23.2333	1996	212	135	17.668	631	427	459	513	10.4417	87.7451	32.3423	29.7	17.8	11.9	23.7333	23.5333	846
1586	Adelobotrys adscendens	26.2375	26.5333	25.6667	2335	291	92	30.7907	731	360	586	685	9.74167	88.5606	37.1804	32	21	11	25.8333	26.4167	401
1587	Adelobotrys adscendens	25.0375	25.9667	24.2	3540	466	116	39.4996	1227	397	510	1010	7.325	76.3021	69.5807	30	20.4	9.6	25.2	25.5	213
1588	Adelobotrys adscendens	25.1375	25.6833	24.4333	3331	353	205	17.7975	1016	643	705	886	9.40833	87.1142	51.2181	30.6	19.8	10.8	24.7667	25.6	233
1589	Adelobotrys adscendens	23.9458	25.1333	22	1524	244	33	57.2328	675	130	617	134	10.375	69.6309	136.971	30.7	15.8	14.9	25.0833	22.05	638
1590	Adelobotrys adscendens	25.2208	25.7167	24.9	2211	289	92	36.8369	795	346	795	346	8.25833	87.8546	34.4739	30.2	20.8	9.4	25.7167	24.9	83
1591	Adelobotrys adscendens	25.5042	26.1833	24.6667	1965	235	127	23.8493	664	398	536	516	10.5083	86.1339	61.9552	31.4	19.2	12.2	25.55	25	282
1592	Adelobotrys adscendens	22.2333	23.3333	21.0167	1514	262	19	75.0103	663	80	441	109	9.63333	70.8333	92.7689	29.2	15.6	13.6	22.6	22.4333	809
1593	Adelobotrys adscendens	26.2667	27.2333	25.4833	3149	438	36	46.8316	1222	274	459	1222	6.91667	76.0073	69.8483	30.9	21.8	9.1	25.4833	26.85	81
1594	Adelobotrys adscendens	25.2583	26.3167	24.45	3000	547	26	67.3921	1291	109	499	999	10.45	79.771	74.3711	32.2	19.1	13.1	24.9333	25.3167	220
1595	Adelobotrys adscendens	25.9542	27.0667	25.05	3771	477	109	38.5794	1266	432	517	1093	8.39167	76.2879	80.1549	31.7	20.7	11	26.1333	26.65	64
1596	Adelobotrys adscendens	22.6542	23.55	21.8667	3400	467	64	43.3696	1174	311	378	1017	8.50833	76.6516	67.671	28.6	17.5	11.1	22.5167	23.1167	703
1597	Adelobotrys adscendens	24.7917	25.2	24.35	3462	432	105	32.4696	1143	493	589	932	9.26667	87.4214	33.6312	30.3	19.7	10.6	25.0167	25	587
1598	Adelobotrys adscendens	24.9708	26.0333	24.1667	2057	370	65	56.7623	930	232	232	379	9.00833	76.9943	76.4395	31.8	20.1	11.7	24.7167	26.0333	426
1599	Adelobotrys adscendens	24.4833	24.8167	23.8833	3040	431	122	36.368	1067	440	794	896	9.25	88.9423	39.3893	29.8	19.4	10.4	24.0667	24.6333	760
1600	Adelobotrys adscendens	21.9667	22.7833	21.3333	2485	336	38	53.7955	927	162	376	627	6.55	78.9157	58.7109	26.3	18	8.3	21.5	21.9333	910
1601	Adelobotrys adscendens	23.9625	24.25	23.55	3714	444	219	24.5053	1250	663	663	1250	9.525	89.8585	29.8576	29.2	18.6	10.6	23.55	24.25	558
1602	Adelobotrys adscendens	25.9167	26.3167	25.5333	7008	808	303	27.9316	2358	1095	1504	2358	7.08333	89.6625	31.2129	30	22.1	7.9	25.5333	26.1167	26
1603	Adelobotrys adscendens	26.8417	27.3	26.4333	3464	456	31	60.0655	1312	113	217	1032	8.3	85.567	34.3004	31.9	22.2	9.7	26.9167	27.0833	88
1604	Adelobotrys adscendens	24.9125	25.6333	23.65	1875	252	39	51.4715	746	159	587	159	11.1417	74.7763	86.1322	31.6	16.7	14.9	25.4	23.65	162
1605	Adelobotrys adscendens	23.5833	24.8667	22.1167	2180	295	85	38.6598	827	293	502	530	7.06667	67.3016	112.862	28.9	18.4	10.5	23.2833	22.6833	358
1606	Adelobotrys adscendens	26.1042	26.4667	25.75	7030	782	290	29.1995	2317	1079	1545	2076	7.29167	91.1458	28.8774	30.2	22.2	8	25.8333	26.3	19
1607	Adelobotrys adscendens	22.1042	23.3333	20.6667	2226	309	93	38.3249	836	316	496	538	7.30833	68.3022	109.367	27.5	16.8	10.7	21.8667	21.2167	597
1608	Adelobotrys adscendens	24.5292	24.9333	23.9667	3385	378	209	18.4655	1049	693	834	835	9.14167	89.6242	40.2525	29.7	19.5	10.2	24.2	24.85	325
1609	Adelobotrys adscendens	27.8667	28.45	27.4833	3286	543	19	64.8872	1414	148	413	1327	10.3333	87.5706	38.9833	34.1	22.3	11.8	27.5167	27.9667	33
1610	Adelobotrys adscendens	9.30417	9.5	9.13333	1523	205	53	32.1956	494	276	303	453	8.025	92.2414	16.8494	13.5	4.8	8.7	9.16667	9.4	3314
1611	Adelobotrys adscendens	26.1375	26.4833	25.5333	2093	228	140	17.467	651	438	575	503	10.3917	88.065	41.293	32	20.2	11.8	26.3833	25.8833	289
1612	Adelobotrys adscendens	22.8833	24.1167	21.4667	2234	308	91	38.8522	852	312	493	561	6.98333	67.7993	108.948	28.1	17.8	10.3	22.65	21.9833	479
1613	Adelobotrys adscendens	23.6625	24.3667	23.0167	2057	404	42	66.8015	1006	192	400	201	8.49167	80.1101	54.8604	29.2	18.6	10.6	23.5667	23.0167	604
1614	Adelobotrys adscendens	23.125	24.7333	21	2092	303	53	52.3475	822	186	672	367	9.15	65.8273	160.588	29.9	16	13.9	24.4833	22.8333	566
1615	Adelobotrys adscendens	26.0875	27.1667	25.2333	3135	556	42	62.3391	1362	176	572	987	9.54167	77.5745	76.042	32.5	20.2	12.3	25.7	26.2	114
1616	Adelobotrys adscendens	24.85	25.9	24.0667	3424	580	65	55.4575	1419	289	710	1142	9.83333	77.4278	72.6448	31.5	18.8	12.7	24.2	24.9833	336
1617	Adelobotrys adscendens	25.8542	26.8	25.0333	3346	471	103	40.9723	1242	369	515	888	7.925	76.9417	69.3954	31.2	20.9	10.3	26	26.35	56
1618	Adelobotrys adscendens	21.1875	22.0333	20.4667	3424	442	95	40.2707	1176	335	485	1059	8.49167	79.3614	63.1421	26.8	16.1	10.7	20.55	21.6333	972
1619	Adelobotrys adscendens	22.3208	23.1167	21.75	3088	439	27	61.6434	1242	176	602	886	10.7583	82.7564	54.7913	29.1	16.1	13	22.0833	22.3667	776
1620	Adelobotrys adscendens	21.7167	22.6	20.85	3305	379	173	22.1853	956	580	662	902	8.58333	79.4753	70.3993	27.3	16.5	10.8	21.2333	22.1667	892
1621	Adelobotrys adscendens	20.9542	21.8167	20.25	3140	619	54	63.6433	1341	206	626	540	10.325	79.4231	62.321	27.7	14.7	13	20.7167	20.9667	1035
1622	Adelobotrys adscendens	23.0417	23.9167	22.2167	3231	379	30	44.5947	1111	293	293	935	8.08333	75.5452	68.3186	28.7	18	10.7	22.9833	23.9167	643
1623	Adelobotrys adscendens	22.5625	23.4167	21.6833	2992	400	26	49.2757	1116	212	268	852	7.85833	74.8413	70.5216	28.1	17.6	10.5	22.5833	22.8833	734
1624	Adelobotrys adscendens	25.7375	26.8333	24.9333	3609	493	53	53.5349	1420	272	696	1055	10.1917	77.2096	75.7125	32.7	19.5	13.2	25.35	25.8833	140
1625	Adelobotrys adscendens	25.4792	26.5667	24.6667	2879	410	32	51.8858	1106	208	566	922	10.325	77.6316	75.3313	32.4	19.1	13.3	25.0833	25.6	184
1626	Adelobotrys adscendens	24.9875	26.0833	24.1167	3767	448	125	38.3651	1260	407	646	1007	8.79167	77.8024	78.9167	30.9	19.6	11.3	25	25.6833	264
1627	Adelobotrys adscendens	21.2333	22.0833	20.5333	3186	423	85	42.237	1106	341	481	810	8.66667	79.5107	63.0776	27	16.1	10.9	21.45	21.6833	975
1628	Adelobotrys adscendens	17.6542	18.4	16.95	3292	611	33	66.8768	1464	160	570	601	9.825	80.5328	58.3274	23.9	11.7	12.2	17.5333	17.5333	1601
1629	Adelobotrys adscendens	19.9625	20.8333	19.05	3054	398	42	45.2668	1116	264	321	876	8.34167	74.4792	73.2718	25.8	14.6	11.2	19.6667	20.2667	1201
1630	Adelobotrys adscendens	24.6083	25.5167	23.7667	2771	349	36	45.8185	947	209	280	818	7.68333	73.8782	68.8817	30.1	19.7	10.4	24.2833	25.0333	379
1631	Adelobotrys adscendens	26.2792	27.3167	25.45	3594	508	42	55.6481	1440	194	739	1098	9.54167	78.2104	73.4989	32.6	20.4	12.2	25.9333	26.3667	80
1632	Adelobotrys adscendens	24.2542	25.2667	23.5333	2607	474	11	77.2546	1233	58	433	773	10.075	79.3307	69.4936	31.1	18.4	12.7	23.7833	24.5	480
1633	Adelobotrys adscendens	22.3875	23.25	21.5333	3240	399	45	40.4685	1120	328	383	917	8.24167	75.6116	69.45	28.1	17.2	10.9	22.3667	22.75	752
1634	Adelobotrys adscendens	26.0458	27.1667	25.2333	2889	414	62	48.3992	1078	256	504	945	10.1417	77.4173	76.7954	32.9	19.8	13.1	25.3833	26.1667	66
1635	Adelobotrys adscendens	25.9833	27.0833	25.1833	3606	553	43	61.4553	1501	186	728	1115	10.05	77.3077	75.8387	32.8	19.8	13	25.6	26.1167	98
1636	Adelobotrys adscendens	19.8542	20.8167	19.0167	3400	478	84	41.3095	1230	386	454	834	8.925	76.2821	73.2511	26	14.3	11.7	19.9667	20.3167	1197
1637	Adelobotrys adscendens	23.075	24.05	22.2167	3114	341	148	26.3465	979	480	580	828	8.46667	78.3951	72.9726	28.7	17.9	10.8	23.3	23.6333	615
1638	Adelobotrys adscendens	24.0667	25.0667	23.3167	3132	522	42	57.3023	1251	160	575	1185	11.1333	77.8555	69.4568	31.6	17.3	14.3	23.45	24.2333	453
1639	Adelobotrys adscendens	24.3833	25.4	23.6333	2720	532	13	74.1339	1263	56	450	717	10.25	79.4574	70.173	31.3	18.4	12.9	23.9667	24.6	427
1640	Adelobotrys adscendens	25.3667	26.45	24.55	3115	669	25	69.165	1394	119	578	1196	9.83333	77.4278	75.1161	32	19.3	12.7	24.9667	25.5	236
1641	Adelobotrys adscendens	22.0708	22.95	21.2333	3138	343	145	27.5378	982	475	557	834	8.70833	79.893	68.6049	27.7	16.8	10.9	22.3333	22.5333	798
1642	Adelobotrys adscendens	19.8583	20.6	19.1667	2627	444	29	63.3839	1076	130	541	453	10.65	81.9231	56.6422	26.6	13.6	13	19.7333	19.8167	1248
1643	Adelobotrys adscendens	25.9292	26.9667	25.1167	3564	483	109	39.2627	1271	408	526	1036	7.85833	77.0425	73.0336	31.3	21.1	10.2	26.0333	26.5333	44
1644	Adelobotrys adscendens	26.1458	27.25	25.3333	3423	625	60	63.0583	1498	213	645	1214	9.925	77.5391	76.3204	32.9	20.1	12.8	25.4833	26.3	53
1645	Adelobotrys adscendens	25.4125	26.4667	24.6333	3019	550	32	59.2817	1229	226	645	980	10.3417	77.7569	72.8674	32.3	19	13.3	25.0333	25.5167	196
1646	Adelobotrys adscendens	21.5792	22.4333	20.75	3820	552	13	47.269	1357	325	539	1055	8.70833	79.893	68.0394	27.2	16.3	10.9	20.8667	21.9833	919
1647	Adelobotrys adscendens	23.7667	24.4	23.2167	2033	340	45	48.7626	840	277	406	332	9.05	82.2727	48.6328	29.6	18.6	11	23.55	23.6667	546
1648	Adelobotrys adscendens	23.8083	24.3	23.3333	3381	463	77	46.7117	1296	324	807	820	8.3	88.2979	38.307	28.6	19.2	9.4	23.5667	23.6333	739
1649	Adelobotrys adscendens	26.2458	27.05	25.5333	1884	299	81	46.2966	769	271	271	342	8.39167	79.1667	59.4466	31.8	21.2	10.6	26.1333	27.05	116
1650	Adelobotrys adscendens	25.9042	27.6	23.65	2995	474	76	61.2772	1269	235	675	357	10.275	65.8654	158.666	34	18.4	15.6	26.5667	25.7333	162
1651	Adelobotrys adscendens	26.2708	27.0333	25.2667	2678	319	100	31.8967	884	374	440	847	8.925	79.6875	70.4356	31.9	20.7	11.2	26.1167	26.8667	163
1652	Adelobotrys adscendens	26.2708	27.0167	25.3	2720	326	105	31.3357	897	388	453	853	8.99167	80.2827	68.7042	31.9	20.7	11.2	26.1167	26.8667	172
1653	Adelobotrys adscendens	26.6042	27.0667	26.0667	2951	337	155	23.9103	921	514	649	645	7.84167	80.017	39.6839	31.4	21.6	9.8	26.6333	26.45	100
1654	Adelobotrys adscendens	22.6125	22.9167	22.1667	2410	273	123	25.5576	793	403	468	710	9.125	89.4608	29.9336	27.9	17.7	10.2	22.4667	22.9	877
1655	Adelobotrys adscendens	26.0375	26.65	25.2833	3459	416	167	29.3029	1212	583	603	1106	10.3917	86.5972	54.9845	32.4	20.4	12	25.35	26.4667	137
1656	Adelobotrys adscendens	22.5167	22.8	22.0833	2420	281	119	26.2028	809	394	453	706	9.13333	90.429	28.7096	27.7	17.6	10.1	22.4	22.7833	905
1657	Adelobotrys adscendens	24	24.4167	23.4	2788	318	154	23.5571	901	485	485	779	9.11667	86.0063	40.7319	29.5	18.9	10.6	23.7833	24.4167	594
1658	Adelobotrys adscendens	25.6875	26.4333	24.6333	2991	357	102	36.893	1055	369	508	973	8.70833	79.893	76.4296	31.1	20.2	10.9	25.4833	26.3667	191
1659	Adelobotrys adscendens	26.425	27.4833	25.3333	2610	341	45	43.9712	965	256	296	910	8.95	75.8475	83.4348	32.5	20.7	11.8	25.8333	27.15	245
1660	Adelobotrys adscendens	26.2917	26.85	25.4333	2747	303	155	21.366	860	496	570	760	8.66667	84.1424	59.0775	31.4	21.1	10.3	26.1167	26.7833	122
1661	Adelobotrys adscendens	24.9042	25.45	24.3167	3476	362	210	19.037	1067	699	829	1040	9.34167	88.1289	45.7989	30.3	19.7	10.6	24.4667	25.2833	286
1662	Adelobotrys adscendens	25.7792	26.4	24.9667	3213	374	126	30.8158	1100	495	503	1044	9.05833	83.104	57.3053	31.4	20.5	10.9	25.1667	26.2167	182
1663	Adelobotrys adscendens	19.8667	21.05	18.4833	2365	330	100	37.8071	887	374	496	596	7.48333	69.2901	105.665	25.2	14.4	10.8	19.7333	18.95	976
1664	Adelobotrys adscendens	26.1667	27.2833	25.3167	3325	476	64	48.7433	1274	264	379	852	9.21667	76.1708	78.0831	32.7	20.6	12.1	26.2667	26.9	68
1665	Adelobotrys adscendens	25.5417	26.0667	24.7833	2067	346	3	77.7624	996	29	540	58	12.7333	69.9634	53.3783	34.6	16.4	18.2	25.55	24.9333	345
1666	Adelobotrys adscendens	22.0458	22.4	21.5	1190	129	68	18.7972	357	224	319	226	10.9083	87.2667	37.4444	28.2	15.7	12.5	22.2167	21.6	1095
1667	Adelobotrys adscendens	20.8708	21.2333	20.3333	1128	124	61	20.098	343	207	300	211	10.825	85.9127	38.344	27.1	14.5	12.6	21.0333	20.4333	1313
1668	Adelobotrys adscendens	25.0375	25.85	23.6333	3452	510	122	49.1858	1423	396	1068	396	9.95833	73.7654	98.1216	31.3	17.8	13.5	25.7333	23.6333	252
1669	Adelobotrys adscendens	26.5167	27.2	26.05	2317	305	72	45.866	885	257	394	855	8.08333	81.6498	48.5393	31.9	22	9.9	26.0833	26.7333	82
1670	Adelobotrys adscendens	22.4583	23.2833	21.8167	2674	370	26	59.8241	1017	100	413	581	6.53333	78.7149	59.4609	26.8	18.5	8.3	22.6	22.4333	809
1671	Adelobotrys adscendens	25.2542	26.1833	24.2667	3333	482	76	46.1696	1267	296	400	900	7.125	73.4536	77.1792	30.2	20.5	9.7	25.5	25.6	175
1672	Adelobotrys adscendens	20.8458	21.7667	20.0333	3391	451	83	38.8596	1182	396	476	818	8.89167	77.3188	69.2971	26.9	15.4	11.5	20.95	21.3167	1015
1673	Adelobotrys adscendens	27.7667	28.3833	27.3167	2539	393	31	55.3216	1078	193	284	825	10.25	86.1344	43.3974	34.2	22.3	11.9	27.5833	28.2	80
1674	Adelobotrys adscendens	27.5458	28.45	26.65	1507	353	32	88.4096	878	98	188	878	8.95833	79.2773	71.397	33.7	22.4	11.3	26.65	27.5667	121
1675	Adelobotrys adscendens	24.2917	26.2333	21.6833	2398	401	43	64.8843	1123	182	720	351	9.71667	61.8896	187.409	32.5	16.8	15.7	25.5167	25.3833	441
1676	Adelobotrys adscendens	25.3292	25.6167	24.7	2285	295	80	42.8092	842	272	787	272	10.975	87.1032	41.8579	31.3	18.7	12.6	25.6	24.7	313
1677	Adelobotrys adscendens	25.4667	26.65	24.05	2185	348	51	54.6921	936	183	534	330	8.93333	72.6287	105.428	31.7	19.4	12.3	25.9833	25.65	202
1678	Adelobotrys adscendens	25.0125	25.5667	24.5333	3597	610	65	53.9738	1421	274	550	1355	7.725	83.0645	41.0169	29.8	20.5	9.3	24.7333	25.5333	345
1679	Adelobotrys adscendens	25.175	26.7833	23.0167	1298	171	41	40.5823	491	161	242	300	9.4	66.6667	157.646	32.1	18	14.1	25.1	24.9	381
1680	Adelobotrys adscendens	25.2333	25.6667	24.5833	2095	237	142	20.7922	688	434	562	543	10.5	87.5	45.8918	31.1	19.1	12	25.2667	24.9	446
1681	Adelobotrys adscendens	20.4792	21.2833	19.7667	2938	444	75	46.0064	1085	277	516	632	8.79167	78.497	60.4325	26.2	15	11.2	20.3333	20.3167	1094
1682	Adelobotrys adscendens	21.9083	22.6667	21.2167	1804	386	19	95.1964	1056	77	1056	77	9.26667	84.2424	60.145	27.4	16.4	11	22.6667	21.2167	690
1683	Adelobotrys adscendens	25.0875	25.9167	23.5333	2727	432	53	53.9183	1143	193	625	453	6.60833	66.7508	106.837	29.8	19.9	9.9	25.4333	24.6	28
1684	Adelobotrys adscendens	23.3042	23.7667	22.6833	2094	321	76	54.7691	931	239	331	885	10.1083	87.8986	45.8485	29.3	17.8	11.5	22.8167	23.5	778
1685	Adelobotrys adscendens	25.6292	27.2333	23.3833	2261	305	55	50.332	856	191	677	405	8.70833	64.5062	165.947	32	18.5	13.5	26.8833	25.1333	57
1686	Adelobotrys adscendens	21.5917	22.3	21.15	2680	419	45	53.846	1124	244	459	898	7.55	82.967	47.6175	26.4	17.3	9.1	21.1667	21.5833	997
1687	Adelobotrys adscendens	25.975	27.0833	25.1667	3583	550	51	62.1887	1536	186	696	1070	10.05	77.3077	76.4704	32.8	19.8	13	25.5833	26.1167	101
1688	Adelobotrys adscendens	25.4	26.3167	24.8167	2460	407	3	73.3522	1046	31	403	840	7.9	79.798	62.45	30.7	20.8	9.9	24.9	25.6833	406
1689	Adelobotrys adscendens	23.4583	23.8333	23.1	4004	468	177	26.1007	1260	807	1062	1260	8.43333	90.681	28.511	28.1	18.8	9.3	23.1	23.6	651
1690	Adelobotrys adscendens	24.45	24.9	23.9833	2039	281	60	44.7594	789	242	517	269	10.15	88.2609	44.6196	30.3	18.8	11.5	24.2667	24.2833	730
1691	Adelobotrys adscendens	27.1292	27.8833	26.5833	2268	307	60	49.9781	897	226	377	876	8.325	80.8252	54.6667	32.8	22.5	10.3	26.6167	27.4667	31
1692	Adelobotrys adscendens	25.2292	26.3	24.4333	2189	353	65	51.618	929	241	241	482	8.95833	76.5669	75.6925	32	20.3	11.7	24.95	26.3	368
1693	Adelobotrys adscendens	27.5583	27.8667	27.1833	2551	366	40	46.536	943	240	707	817	11.0167	88.8441	28.511	33.8	21.4	12.4	27.2333	27.7333	128
1694	Adelobotrys adscendens	24.725	25.0167	24.25	2398	402	84	50.6861	843	335	480	783	8.61667	85.3135	36.2755	29.7	19.6	10.1	24.7333	24.9833	733
1695	Adelobotrys adscendens	24.0333	24.4333	23.45	2462	487	54	60.138	1026	179	539	406	9.51667	83.4795	43.7105	29.4	18	11.4	23.9	23.7667	639
1696	Adelobotrys adscendens	25.8958	26.9833	25.0833	3475	477	44	59.5311	1394	176	756	963	9.975	77.9297	75.0593	32.6	19.8	12.8	25.4833	26.0333	122
1697	Adelobotrys adscendens	25.8958	27.5833	23.6167	2989	474	77	61.3374	1267	235	672	357	10.2417	65.6517	159.694	34	18.4	15.6	26.5833	25.7	156
1698	Adelobotrys adscendens	25.2792	25.9833	24.0667	1637	209	51	42.5476	622	192	410	205	10.375	70.1014	83.3246	32	17.2	14.8	25.65	24.1333	211
1699	Adelobotrys adscendens	26.1542	26.9167	25.55	2030	275	86	33.7192	700	350	443	440	8.425	81.0096	56.4261	31.9	21.5	10.4	26.2	25.8	84
1700	Adelobotrys adscendens	21.575	22.7667	20.25	2084	297	93	37.6957	766	302	471	353	7.56667	70.0617	104.588	27	16.2	10.8	21.4333	20.65	667
1701	Adelobotrys adscendens	23.8542	25.15	22.35	2152	294	81	39.4374	822	285	494	527	6.84167	66.4239	114.425	29.1	18.8	10.3	23.5333	22.9667	299
1702	Adelobotrys adscendens	24.9792	27.1333	22.1167	2722	474	47	70.8781	1354	187	823	355	9.40833	58.4369	206.854	33.5	17.4	16.1	26.3	24.45	213
1703	Adelobotrys adscendens	25.85	26.7833	25.1333	2999	437	23	45.6665	1102	273	400	1102	7.16667	78.7546	66.606	30.6	21.5	9.1	25.1333	26.3833	173
1704	Adelobotrys adscendens	21.8042	22.7	21.0833	3372	422	94	39.1709	1190	353	488	932	8.75833	79.6212	65.0335	27.6	16.6	11	21.9833	22.3167	847
1705	Adelobotrys adscendens	26.6667	26.9833	26.15	2311	242	156	15.5245	700	487	564	553	10.0167	89.4345	34.3996	32.3	21.1	11.2	26.5667	26.2667	201
1706	Adelobotrys adscendens	22.9958	23.85	22.15	3229	394	23	45.1485	1158	295	301	903	8.25833	75.7645	68.1395	28.7	17.8	10.9	22.95	23.4	638
1707	Adelobotrys adscendens	25.5208	25.9667	25.1333	3239	503	70	53.2905	1358	255	478	1358	8.34167	85.9966	33.0604	30.6	20.9	9.7	25.1333	25.7833	326
1708	Adelobotrys adscendens	25.475	26.1	24.75	2752	358	45	37.4299	918	326	645	419	7.93333	80.9524	54.3348	30.3	20.5	9.8	25.85	25.05	85
1709	Adelobotrys adscendens	18.0792	18.4667	17.6333	1364	145	83	17.4511	400	265	360	287	10.6583	84.59	33.6735	24.6	12	12.6	18.15	17.75	1949
1710	Adelobotrys adscendens	22.3542	22.9333	21.95	1545	194	58	42.8436	572	184	385	572	12.1583	85.6221	43.4563	29.2	15	14.2	21.95	22.0833	1559
1711	Adelobotrys adscendens	26.225	26.6667	25.5833	3172	334	210	16.0409	947	644	786	672	9.31667	85.474	45.4022	31.6	20.7	10.9	26.2333	25.7667	118
1712	Adelobotrys adscendens	23.05	23.9333	22.3833	2545	454	4	74.016	1031	27	539	862	6.46667	77.9117	62.7042	27.4	19.1	8.3	23.4333	23.1167	705
1713	Adelobotrys adscendens	25.6917	26	25.1167	2125	230	146	17.2885	666	451	570	529	10.4	88.1356	38.6025	31.6	19.8	11.8	25.6833	25.4667	412
1714	Adelobotrys adscendens	25.1833	25.4167	24.75	2498	300	116	30.6701	796	366	796	366	11.35	91.5323	29.1807	31.1	18.7	12.4	25.4167	24.75	489
1715	Adelobotrys adscendens	26.1708	26.5	25.8167	6646	774	351	26.9438	2261	1090	1459	1998	7.40833	92.6042	27.0066	30.2	22.2	8	25.85	26.3333	29
1716	Adelobotrys adscendens	24.2625	25.2833	23.5333	2668	493	11	75.0325	1254	51	418	828	10.175	78.876	70.1014	31.2	18.3	12.9	23.8	24.5	472
1717	Adelobotrys adscendens	25.9792	26.8	25.3667	1787	340	51	71.6778	934	177	217	934	8.475	78.4722	57.5428	31.9	21.1	10.8	25.3667	26.6333	311
1718	Adelobotrys adscendens	23.1958	23.5667	22.6667	1815	211	107	22.9435	601	346	387	468	10.3417	87.6413	35.5769	29.3	17.5	11.8	23.15	23.3833	899
1719	Adelobotrys adscendens	25.3	26.15	24.1833	3000	504	62	56.9527	1302	218	699	431	6.83333	72.695	79.9432	30	20.6	9.4	25.4333	25.3833	27
1720	Adelobotrys adscendens	25.1083	25.6333	24.4	3318	354	202	18.1372	1012	629	692	898	9.43333	86.5443	50.6698	30.6	19.7	10.9	24.7667	25.55	241
1721	Adelobotrys adscendens	25.8208	26.1333	25.2333	2113	229	144	17.9861	666	441	575	526	10.3583	88.5328	39.3388	31.6	19.9	11.7	25.8	25.6	362
1722	Adelobotrys adscendens	26.3208	26.7667	25.7167	2992	319	171	21.1401	912	541	758	570	9.425	85.6818	42.3974	31.7	20.7	11	26.3333	25.8833	85
1723	Adelobotrys adscendens	21.6083	22.0667	21.15	2063	333	63	49.5177	873	220	493	802	9.83333	86.2573	43.9438	27.5	16.1	11.4	21.2333	21.5	1069
1724	Adelobotrys adscendens	24.6833	25.0333	24.2667	2430	480	47	64.1672	1054	189	503	1054	10.2167	86.5819	35.248	30.5	18.7	11.8	24.2667	24.7667	369
1725	Allomaieta hirsuta	20.9708	21.3167	20.3667	2664	413	107	45.2707	900	403	900	856	10.7417	89.5139	41.5855	27.2	15.2	12	21.3167	20.7667	1563
1726	Allomaieta hirsuta	16.6458	17	16.2	2852	384	134	34.8242	917	526	917	864	8.35833	89.8746	33.7409	21.3	12	9.3	17	16.3667	2033
1727	Allomaieta hirsuta	15.8792	16.15	15.5333	2195	282	67	34.7524	746	310	671	665	8.49167	91.3082	25.7133	20.6	11.3	9.3	15.65	15.9	2292
1728	Allomaieta hirsuta	19.6708	20.0833	19.1167	2746	334	106	35.9408	928	363	731	743	8.99167	87.2977	41.8036	25	14.7	10.3	19.5667	19.6667	1777
1729	Allomaieta hirsuta	16.8208	17.1	16.4167	2663	426	103	42.7253	1034	353	620	984	8.49167	92.3007	28.6403	21.5	12.3	9.2	16.5333	16.8833	2094
1730	Allomaieta hirsuta	18.7583	19.1167	18.2667	2416	296	115	30.8644	793	424	675	649	9.66667	90.3427	34.4986	24.3	13.6	10.7	18.3667	18.9167	1808
1731	Allomaieta hirsuta	19.725	20.2833	19.15	2732	336	80	38.695	962	323	741	687	8.76667	86.7987	47.6016	24.9	14.8	10.1	19.5333	19.3167	1771
1732	Allomaieta hirsuta	20.0917	20.65	19.5	2697	327	74	41.3915	924	274	730	691	8.4	86.5979	48.7029	25.1	15.4	9.7	19.8833	19.6833	1658
1733	Allomaieta hirsuta	18.8458	19.2667	18.3	2794	339	111	30.396	859	429	799	683	8.84167	87.5413	41.6947	24	13.9	10.1	19.2667	18.8333	1884
1734	Allomaieta hirsuta	17.3083	17.6167	16.8833	2484	313	94	39.5061	923	334	680	796	8.8	91.6667	30.5133	22.2	12.6	9.6	16.9833	17.3833	2036
1735	Allomaieta hirsuta	14.45	14.75	14.1333	2507	367	93	41.6322	843	314	829	708	8.08333	90.824	28.0422	19	10.1	8.9	14.25	14.15	2553
1736	Allomaieta hirsuta	19.6125	20.1833	19.0667	2722	338	83	40.412	960	317	686	710	8.80833	88.0833	45.931	24.7	14.7	10	19.4167	19.6	1803
1737	Allomaieta hirsuta	19.0333	19.3667	18.6333	2317	286	103	29.0914	740	351	611	689	9.98333	90.7576	28.9461	24.7	13.7	11	18.7167	19.1833	1695
1738	Allomaieta hirsuta	15.725	15.9833	15.3333	2618	374	115	35.823	863	475	798	775	8.15	88.587	28.0016	20.4	11.2	9.2	15.45	15.9167	2157
1739	Allomaieta hirsuta	15.1708	15.4333	14.7833	2349	322	111	31.8391	744	364	683	744	8.025	88.1868	27.9982	19.8	10.7	9.1	14.7833	15.35	2235
1740	Allomaieta hirsuta	19.5708	19.95	19.1333	2370	266	92	28.2545	740	374	657	645	10.1083	89.4543	32.225	25.4	14.1	11.3	19.2167	19.7167	1589
1741	Alloneuron ulei	26.2417	26.6167	25.5833	1756	229	53	44.4117	619	183	589	183	10.7667	83.4625	44.3044	32.4	19.5	12.9	26.5833	25.5833	195
1742	Alloneuron ulei	21.2042	21.3	21.05	3717	440	203	25.6141	1267	674	710	1267	9.225	92.25	12.1465	26.3	16.3	10	21.05	21.2167	1219
1743	Alloneuron ulei	25.4167	25.9333	24.8167	3315	470	109	38.2923	1241	426	426	973	9.05	83.7963	43.6064	31.4	20.6	10.8	25.15	25.9333	354
1744	Alloneuron ulei	25.2458	25.8167	24.5667	3225	437	133	35.5186	1175	467	467	994	9.39167	83.1121	49.2424	31.5	20.2	11.3	24.6833	25.8167	394
1745	Alloneuron ulei	23.9958	24.35	23.5167	4162	493	259	22.063	1370	806	848	1370	9.375	88.4434	35.1269	29.3	18.7	10.6	23.5167	24.3333	537
1746	Alloneuron ulei	25.5042	26.0833	24.8167	3304	433	107	37.0068	1210	418	418	998	9.125	82.9545	49.656	31.6	20.6	11	25.2	26.0833	319
1747	Alloneuron ulei	25.4333	26.0333	24.7667	3213	414	104	36.9752	1174	411	411	964	9.23333	83.1832	49.6045	31.6	20.5	11.1	25.1167	26.0333	340
1748	Almedanthus pachytrichus	19.9042	20.85	18.8833	1213	220	0	88.5271	558	2	223	2	10.3417	68.4879	81.1693	27	11.9	15.1	20.05	18.8833	1621
1749	Almedanthus pachytrichus	19.1458	20.3667	17.1333	959	191	0	100.618	539	2	315	2	12.6083	66.0122	135.319	27.6	8.5	19.1	19.8	17.1333	1703
1750	Almedanthus pachytrichus	19.6958	20.6	18.75	1219	219	0	87.5517	557	3	230	3	10.2083	68.9752	76.4989	26.7	11.9	14.8	19.8167	18.75	1660
1751	Almedanthus pachytrichus	18.9083	20.25	17.0667	1073	226	0	94.9273	578	4	178	4	11.5167	64.3389	133.004	27.1	9.2	17.9	19.4333	17.0667	1885
1752	Almedanthus pachytrichus	22.7667	23.5833	21.6667	1102	199	0	86.7175	500	4	220	4	10.9167	69.0928	80.6883	30.1	14.3	15.8	22.8833	21.6667	1055
1753	Almedanthus pachytrichus	19.9208	20.75	18.9833	1171	188	1	71.6543	504	17	245	98	10.5917	69.682	72.4085	27.4	12.2	15.2	19.9333	19.1667	1414
1754	Almedanthus pachytrichus	21.5625	22.4	20.4	1183	213	0	87.1412	536	4	226	4	10.4083	70.3266	82.9876	28.3	13.5	14.8	21.8833	20.4	1306
1755	Almedanthus pachytrichus	17.475	18.1333	16.5	1369	209	4	67.5309	557	27	324	27	9.73333	70.5314	71.3984	23.9	10.1	13.8	17.7333	16.5	1814
1756	Almedanthus pachytrichus	19.0458	20.3833	17.4833	1002	201	0	100.516	565	0	133	0	12.0417	66.5285	116.55	27.6	9.5	18.1	19.25	17.4833	1829
1757	Almedanthus pachytrichus	20.2917	20.9	19.6833	1357	237	2	75.2179	584	14	128	14	9.45	69.4853	56.4009	26.8	13.2	13.6	20.35	19.6833	1399
1758	Almedanthus pachytrichus	17.3333	19.1833	14.5667	1301	263	2	99.5551	747	7	556	13	10.1167	61.3131	196.288	25.1	8.6	16.5	18.8833	15.2667	1671
1759	Amphiblemma cymosum	23.6	25.35	22.4667	2212	386	9	76.4089	1078	50	412	145	15.5333	63.9232	128.027	35.3	11	24.3	22.75	22.8	717
1760	Amphiblemma cymosum	23.7083	24.4833	22.8667	1877	332	14	71.4274	918	82	409	824	14.6833	71.9771	71.2497	34.1	13.7	20.4	22.9333	23.6333	594
1761	Amphiblemma cymosum	22.7583	23.5833	22.1333	2245	420	15	73.0022	1114	80	472	139	14.9667	68.6544	72.2632	33.4	11.6	21.8	22.2667	22.25	806
1762	Amphiblemma cymosum	22.8542	23.65	21.95	1897	335	15	70.3188	913	83	306	814	14.6917	72.3727	71.3334	33.4	13.1	20.3	22.0333	22.9667	784
1763	Amphiblemma cymosum	22.1417	22.95	21.25	1912	339	16	69.8643	913	85	315	810	14.3667	72.5589	70.5444	32.5	12.7	19.8	21.3333	22.2833	919
1764	Amphiblemma cymosum	23.8375	24.95	22.9	1606	289	14	68.7259	749	74	298	749	13.2083	72.1767	88.8596	33.3	15	18.3	22.9	23.4	617
1765	Amphiblemma cymosum	24.2917	26.9167	22.6	1708	400	2	100.458	1039	10	227	46	12.9	61.7225	177.813	34.8	13.9	20.9	23.2667	22.9333	705
1766	Amphiblemma cymosum	22.2792	24.8667	20.6333	1626	385	2	102.655	1002	10	209	39	11.7917	61.0967	174.557	32.3	13	19.3	21.2833	20.9	1060
1767	Amphiblemma cymosum	24.8208	25.9167	23.6833	2585	444	17	64.9097	1164	111	524	1017	14.875	67.9224	108.554	35.1	13.2	21.9	23.7	24.35	498
1768	Amphiblemma cymosum	23.8875	24.9333	23.0167	1621	292	12	73.1063	799	68	263	799	14.1417	69.6634	83.9135	34.2	13.9	20.3	23.0167	23.7667	535
1769	Amphiblemma cymosum	25.55	26.4833	24.4333	2709	393	27	60.1622	1141	138	471	1141	7.26667	77.305	79.5442	30.7	21.3	9.4	24.4333	26.05	243
1770	Amphiblemma cymosum	25.7375	26.8333	24.6167	2706	419	16	70.7764	1252	99	391	1252	8.24167	75.6116	85.2303	31.7	20.8	10.9	24.6167	25.9333	246
1771	Amphiblemma cymosum	23.9375	24.8	23.25	2254	413	14	72.6478	1119	79	467	144	15.325	67.8097	75.3213	34.9	12.3	22.6	23.45	23.3667	551
1772	Amphiblemma cymosum	25.0042	28.0333	23.2333	1013	284	0	116.598	685	1	150	1	12.575	61.0437	200.561	35	14.4	20.6	23.7333	23.2333	660
1773	Amphiblemma cymosum	21.1583	22.5	20.35	2367	428	10	78.2881	1187	53	428	1187	13.35	67.7665	97.3941	30.9	11.2	19.7	20.35	20.7333	1165
1774	Amphiblemma cymosum	26.275	27.0333	25.2333	2126	382	20	59.8844	902	123	398	896	12.55	78.4375	80.1844	34.6	18.6	16	25.6667	26.65	215
1775	Amphiblemma cymosum	24.3667	27.05	22.6167	1702	400	2	100.656	1036	10	226	45	12.9667	61.1635	181.901	35	13.8	21.2	23.35	22.9333	687
1776	Amphorocalyx multiflorus	17.4042	20.0667	13.7167	1402	298	11	94.5043	811	35	811	35	12.1917	64.8493	265.616	26	7.2	18.8	20.0667	13.7167	1415
1777	Amphorocalyx multiflorus	22.0333	23.8	19.2	1638	402	3	112.86	1063	11	899	11	12.7667	68.2709	196.067	30.7	12	18.7	23.6333	19.2	913
1778	Amphorocalyx multiflorus	19.65	21.5833	16.5	1549	382	4	110.098	990	15	866	15	12.6667	67.0194	219.979	28.1	9.2	18.9	21.55	16.5	1234
1779	Amphorocalyx multiflorus	23.9875	25.6	21.45	1629	420	2	117.288	1086	7	495	7	12.7917	69.5199	176.018	32.6	14.2	18.4	25.3333	21.45	641
1780	Amphorocalyx multiflorus	17.7625	19.7667	14.55	1432	368	3	113.97	936	11	810	11	12.3083	66.8931	225.38	26.2	7.8	18.4	19.7667	14.55	1526
1781	Amphorocalyx multiflorus	17.95	19.9333	14.75	1439	368	3	113.946	940	11	813	11	12.3333	66.6667	223.759	26.4	7.9	18.5	19.9167	14.75	1501
1782	Anaheterotis pobeguinii	21.4208	22.6667	20.7	1930	368	11	76.0531	973	56	270	93	15.2583	65.7687	93.2362	33.1	9.9	23.2	20.7	21.1333	1133
1783	Anaheterotis pobeguinii	21.5375	22.7833	20.8167	1921	366	11	76.0877	969	56	268	969	15.3083	65.701	93.1061	33.2	9.9	23.3	20.8167	21.2333	1111
1784	Anaheterotis pobeguinii	21.1583	22.5	20.35	2367	428	10	78.2881	1187	53	428	1187	13.35	67.7665	97.3941	30.9	11.2	19.7	20.35	20.7333	1165
1785	Anaheterotis pobeguinii	22.85	24.55	21.6833	2006	384	7	80.4828	1044	40	386	94	16.2667	64.8074	124.17	34.9	9.8	25.1	22.0833	22.0167	869
1786	Anaheterotis pobeguinii	21.475	22.7	20.75	1933	367	11	75.7541	972	58	273	972	15.3333	65.8083	92.2571	33.2	9.9	23.3	20.75	21.1833	1121
1787	Anaheterotis pobeguinii	22.2958	23.6333	21.4333	2044	393	9	78.2213	1053	51	414	100	16.1583	65.6843	100.305	34.3	9.7	24.6	21.5667	21.7667	954
1788	Anaheterotis pobeguinii	22.325	23.7	21.4667	2051	395	9	78.4661	1057	50	413	100	16.35	65.4	101.902	34.5	9.5	25	21.5833	21.8	962
1789	Anaheterotis pobeguinii	22.3375	23.7333	21.5	2057	395	9	78.3022	1059	50	413	102	16.275	65.3614	101.335	34.4	9.5	24.9	21.5833	21.8167	954
1790	Anaheterotis pobeguinii	24.2417	26.5	22.8167	1706	388	2	97.3749	1012	10	243	47	13.2833	63.8622	153.235	34.5	13.7	20.8	23.2833	23.1333	675
1791	Anaheterotis pobeguinii	22.7917	24.5	21.6167	1998	384	7	80.8563	1044	40	383	92	16.1667	64.9264	124.514	34.7	9.8	24.9	22.0333	21.9333	885
1792	Anaheterotis pobeguinii	22.9125	24.6333	21.75	2005	382	7	80.4562	1043	40	383	95	16.2583	64.7742	124.848	34.9	9.8	25.1	22.15	22.05	859
1793	Anaheterotis pobeguinii	25.8083	26.9833	24.9667	2675	441	13	68.1369	1219	97	527	1219	13.0667	69.5035	90.248	35.2	16.4	18.8	24.9667	25.3333	234
1794	Anaheterotis pobeguinii	22.8042	24.2	21.9167	2055	395	8	78.7137	1063	49	411	100	16.4583	65.571	102.834	35	9.9	25.1	22.0667	22.25	862
1795	Anaheterotis pobeguinii	22.8792	24.5833	21.6833	2008	382	7	80.3494	1043	40	385	95	16.225	64.3849	124.526	34.9	9.7	25.2	22.15	21.9833	865
1796	Anaheterotis pobeguinii	21.3167	22.55	20.6	1936	368	11	75.9387	974	57	272	974	15.25	65.7328	92.6217	33	9.8	23.2	20.6	21.0333	1157
1797	Andesanthus lepidotus	22.8333	23.2833	22.5333	1805	230	73	39.2765	656	261	656	324	8.46667	88.1945	31.4305	27.8	18.2	9.6	23.2833	22.6333	545
1798	Andesanthus lepidotus	13.8792	14.3	13.2167	1169	143	69	23.5738	394	226	253	255	9.64167	81.709	44.9979	20.3	8.5	11.8	14.1167	13.6833	2623
1799	Andesanthus lepidotus	12.05	12.4833	11.85	1164	205	40	50.2728	446	156	340	227	9.63333	81.6384	29.2326	17.7	5.9	11.8	11.8833	11.9667	2923
1800	Andesanthus lepidotus	4.2625	4.66667	3.56667	755	98	33	33.9934	278	125	246	128	9.90833	86.1594	48.9027	9.9	-1.6	11.5	4.61667	3.56667	4201
1801	Andesanthus lepidotus	15.1917	15.9	14.3	999	148	28	54.4141	429	95	298	95	12.0667	78.8671	63.2755	22.1	6.8	15.3	15.25	14.3	2678
1802	Andesanthus lepidotus	13.4083	13.5667	13.1333	2417	322	107	33.1857	798	375	475	730	7.45	89.759	20.431	17.7	9.4	8.3	13.1667	13.5333	2518
1803	Andesanthus lepidotus	16.2917	16.7167	15.6333	911	104	57	19.9531	276	183	187	243	9.63333	80.9524	44.8144	22.8	10.9	11.9	16.5167	16.55	2140
1804	Andesanthus lepidotus	17.7667	17.9833	17.4333	2391	283	115	26.6952	791	405	438	743	9.55	89.2523	21.8812	23.1	12.4	10.7	17.5667	17.9167	1805
1805	Andesanthus lepidotus	19.3042	19.55	18.9333	2730	305	150	23.7137	882	488	635	799	9.525	89.0187	25.087	24.7	14	10.7	19.1833	19.35	1382
1806	Andesanthus lepidotus	16.625	16.9333	16.1833	1174	172	46	43.677	479	161	264	167	10.5333	85.6368	31.0059	23.2	10.9	12.3	16.6833	16.35	2170
1807	Andesanthus lepidotus	14.0708	14.5167	13.7333	1304	168	38	39.6293	462	160	388	318	10.875	83.0153	31.9416	20.5	7.4	13.1	13.9333	14.0667	2556
1808	Andesanthus lepidotus	13.5458	14.0833	13.1	1695	322	35	58.8285	754	163	423	748	9.725	77.8	40.026	19.7	7.2	12.5	13.3667	13.5167	2567
1809	Andesanthus lepidotus	17.6792	17.9667	17.2333	2231	296	105	31.68	698	363	567	698	8.725	89.0306	32.7843	22.6	12.8	9.8	17.2333	17.8	1856
1810	Andesanthus lepidotus	17.9542	18.2833	17.4833	2426	298	78	35.7943	816	314	708	663	9.30833	91.2582	34.1426	23.2	13	10.2	17.8	17.9833	2108
1811	Andesanthus lepidotus	12.7917	13.1333	12.4833	2602	360	85	35.6242	812	437	705	511	8.31667	89.4265	28.3512	17.4	8.1	9.3	12.6167	12.7167	2838
1812	Andesanthus lepidotus	14.0833	14.5333	13.7333	1382	180	42	43.3284	488	159	411	332	11.05	83.0827	32.8449	20.6	7.3	13.3	13.95	14.0833	2552
1813	Andesanthus lepidotus	13.8583	14.35	13.5333	1162	135	59	26.3383	366	204	354	272	10.8667	82.9517	33.4958	20.2	7.1	13.1	13.8167	13.7833	2546
1814	Andesanthus lepidotus	17.9167	18.2833	17.6833	2501	397	58	62.8885	1148	238	1022	409	8.63333	90.8772	24.9848	22.6	13.1	9.5	18.1833	17.8167	1633
1815	Andesanthus lepidotus	19.0125	19.3	18.6833	2163	251	70	32.9872	703	298	647	703	8.19167	91.0185	25.8602	23.6	14.6	9	18.6833	19.15	1512
1816	Andesanthus lepidotus	15.375	15.8333	14.6667	1045	118	65	18.7265	317	209	220	267	9.51667	79.972	47.8397	21.9	10	11.9	15.6167	15.6333	2283
1817	Andesanthus lepidotus	17.9583	18.25	17.5833	2913	471	128	38.6125	990	546	706	931	9.05	91.4141	27.6203	23.1	13.2	9.9	17.65	18.1	1877
1818	Andesanthus lepidotus	12.225	12.3833	11.9333	1807	277	63	41.1181	569	256	569	508	8.18333	88.9493	21.0519	16.8	7.6	9.2	12.3833	12.3167	2707
1819	Andesanthus lepidotus	20.675	21.2167	20.0667	2911	401	80	39.652	1015	353	786	783	8.65	85.6436	49.4286	25.9	15.8	10.1	20.5167	20.6333	1589
1820	Andesanthus lepidotus	18.0042	18.2833	17.65	2708	319	158	23.9851	907	511	741	853	8.69167	89.6048	25.6248	22.7	13	9.7	17.8	18.0167	1759
1821	Andesanthus lepidotus	19.3083	19.6167	18.8667	1987	285	94	40.53	665	316	350	594	8.5	87.6289	30.6619	24.2	14.5	9.7	19.4167	19.25	1651
1822	Andesanthus lepidotus	14.1833	14.5667	13.9667	1477	208	65	36.011	499	246	435	377	8.96667	83.0247	26.4861	19.4	8.6	10.8	14	14	2387
1823	Andesanthus lepidotus	13.7708	14.1167	13.4333	2464	386	88	42.6195	813	448	708	813	8.125	90.2778	30.6341	18.3	9.3	9	13.4333	13.7	2674
1824	Andesanthus lepidotus	18.0375	18.3333	17.6833	1625	219	59	36.4231	567	216	410	499	9.275	84.3182	35.8738	23.7	12.7	11	17.7667	18.0833	1844
1825	Andesanthus lepidotus	15.7625	16.1833	15.3167	2257	263	91	32.7273	747	321	688	553	8.54167	88.0584	38.6197	20.7	11	9.7	15.6333	15.3667	2405
1826	Andesanthus lepidotus	14.9167	15.4833	14.3833	2146	396	24	66.6183	1013	130	591	1013	9.28333	76.7218	46.0895	20.8	8.7	12.1	14.3833	14.8833	2376
1827	Andesanthus lepidotus	11.3083	11.4667	11.1	1489	277	66	47.4596	547	233	437	547	8.5	90.4255	17.1667	15.9	6.5	9.4	11.1	11.35	2909
1828	Andesanthus lepidotus	18.6917	19.0167	18.1667	1993	257	94	34.6376	637	367	513	460	8.73333	86.4686	37.709	23.6	13.5	10.1	19.0167	18.3667	1824
1829	Andesanthus lepidotus	22.4542	22.8667	22.05	2668	320	117	28.697	880	385	639	880	9.875	88.964	32.9916	28.2	17.1	11.1	22.05	22.6333	1010
1830	Andesanthus lepidotus	19.6	19.95	19.2833	2560	324	115	30.2154	845	483	688	805	8.96667	91.4966	26.3715	24.6	14.8	9.8	19.3333	19.7333	1553
1831	Andesanthus lepidotus	16.8208	17.2667	16.3	2349	311	63	39.4418	776	265	776	399	8.90833	88.2013	42.2901	22	11.9	10.1	17.2667	16.7333	2233
1832	Andesanthus lepidotus	16.7792	17.0667	16.3333	2056	310	129	31.554	650	405	520	646	8.34167	88.7411	32.7843	21.5	12.1	9.4	16.35	16.8667	1969
1833	Andesanthus lepidotus	20.3875	20.5167	20.2167	3485	424	184	29.5739	1218	569	772	1134	8.975	91.5816	12.8142	25.3	15.5	9.8	20.25	20.45	1393
1834	Andesanthus lepidotus	10.9625	11.1	10.7833	1872	260	85	32.7673	576	331	527	576	8.94167	87.6634	16.5317	15.9	5.7	10.2	10.85	11.0167	2989
1835	Andesanthus lepidotus	18.6625	18.9833	18.1667	2419	271	87	30.4904	783	346	667	677	9.375	91.0194	34.6492	24	13.7	10.3	18.2667	18.4833	1854
1836	Andesanthus lepidotus	15.075	15.65	14.6333	2396	310	82	40.3642	821	283	633	609	8.93333	87.5817	41.7514	20.3	10.1	10.2	14.8167	15.1	2463
1837	Andesanthus lepidotus	12.8292	13.1667	12.5333	2662	363	85	37.1739	886	461	745	797	8.20833	91.2037	27.7537	17.3	8.3	9	12.6167	12.7667	2837
1838	Andesanthus lepidotus	13.675	13.8667	13.2833	1891	277	55	44.7067	651	216	527	651	8.08333	89.8148	26.7565	18.2	9.2	9	13.2833	13.8	2455
1839	Andesanthus lepidotus	7.49583	7.98333	6.98333	939	164	14	62.2511	367	62	300	210	7.325	78.7634	43.5085	12.1	2.8	9.3	7.53333	7.48333	3541
1840	Andesanthus lepidotus	18.8125	19.15	18.5167	1821	282	67	46.6248	666	249	496	552	11.0583	87.7645	28.8511	25.1	12.5	12.6	18.9167	18.7667	1734
1841	Andesanthus lepidotus	15.5375	15.9	14.8	2107	384	20	65.3926	1010	132	1010	215	8.64167	81.5252	47.1518	20.2	9.6	10.6	15.9	15.0833	2094
1842	Andesanthus lepidotus	17.6958	17.9667	17.4	2600	357	84	40.4009	959	340	761	959	10.0083	88.5693	21.9978	23.4	12.1	11.3	17.4	17.7167	1822
1843	Andesanthus lepidotus	14.9292	15.35	14.1667	2044	263	123	26.9626	716	378	454	676	9.35833	85.8563	52.4169	20	9.1	10.9	14.5333	15.2167	2230
1844	Andesanthus lepidotus	16.8833	17.1333	16.4667	2510	308	134	27.4077	770	443	768	686	8.5	89.4737	29.6444	21.8	12.3	9.5	16.5167	16.8167	2021
1845	Andesanthus lepidotus	13.45	13.8167	13.15	1713	218	87	31.861	542	282	488	508	8.08333	82.483	28.1231	18.3	8.5	9.8	13.3333	13.4333	2476
1846	Andesanthus lepidotus	16.8625	17.3167	16.4333	1484	180	58	32.2534	471	249	460	349	9.49167	85.5105	34.0538	22.2	11.1	11.1	16.5	16.8667	2172
1847	Andesanthus lepidotus	17.3167	17.5667	17	2287	316	95	35.8053	749	351	728	654	7.76667	89.272	24.058	21.7	13	8.7	17.45	17.45	1864
1848	Andesanthus lepidotus	17.0542	17.25	16.7833	1718	236	65	34.9782	576	264	513	576	9.30833	90.3722	20.5004	22.3	12	10.3	16.7833	17.0833	1985
1849	Andesanthus lepidotus	17.9375	18.2667	17.6833	1947	276	61	41.3837	681	256	452	629	10.8417	87.4328	25.1473	24.1	11.7	12.4	17.75	17.9	1883
1850	Andesanthus lepidotus	18.0833	18.4167	17.8167	1973	316	45	58.055	765	165	472	630	10.85	88.2114	25.5248	24.2	11.9	12.3	18.2	18.05	1846
1851	Andesanthus lepidotus	19.0875	19.45	18.7167	2620	446	87	43.8347	966	356	714	939	9.40833	90.4647	29.0082	24.4	14	10.4	18.7833	19.2	1640
1852	Andesanthus lepidotus	18.6917	19	18.4	1956	283	88	38.7637	658	305	475	602	10.9667	87.7333	28.5906	24.9	12.4	12.5	18.45	18.65	1739
1853	Andesanthus lepidotus	13.1875	13.5667	12.5667	1150	148	66	26.8063	402	216	246	240	9.69167	82.1328	42.2721	19.6	7.8	11.8	13.4167	12.9667	2785
1854	Andesanthus lepidotus	15.5417	16	15.1833	1249	190	33	51.0494	465	155	419	255	10.6667	84.6561	33.3598	21.8	9.2	12.6	15.4	15.5667	2330
1855	Andesanthus lepidotus	17.475	17.95	16.6833	1724	297	78	43.3483	645	247	422	288	8.21667	81.3531	52.2451	22.2	12.1	10.1	17.75	16.9333	1771
1856	Andesanthus lepidotus	20.0333	20.4667	19.5167	3064	477	150	36.4023	1112	504	1112	739	9.15	88.835	37.7993	25.3	15	10.3	20.4667	20.1667	1508
1857	Andesanthus lepidotus	15.2458	15.6667	14.7833	1460	185	45	35.7402	492	188	314	455	9.575	80.4622	35.0622	21.2	9.3	11.9	15.35	15.3	2251
1858	Andesanthus lepidotus	12.7333	13.2167	12.2333	1822	368	30	63.3311	850	164	444	838	8.75	76.087	40.5829	18.4	6.9	11.5	12.4667	12.7167	2687
1859	Andesanthus lepidotus	16.2042	16.4833	15.6833	2299	266	105	28.1632	765	372	448	715	10.3583	90.0725	33.1291	21.9	10.4	11.5	16.2	16.3167	2084
1860	Andesanthus lepidotus	14.3958	14.7333	14.05	2246	320	82	39.7288	755	296	680	623	8.24167	90.5678	30.6341	19	9.9	9.1	14.7333	14.0667	2580
1861	Andesanthus lepidotus	16.6042	16.9333	16.3833	1947	303	38	59.7887	880	181	779	505	8.90833	89.9832	22.1008	21.5	11.6	9.9	16.8	16.5667	1874
1862	Andesanthus lepidotus	16.8917	17.3667	16.3667	2515	283	93	30.7635	816	333	722	474	8.95	87.7451	42.5245	22.1	11.9	10.2	16.7667	16.4833	2222
1863	Andesanthus lepidotus	10.575	10.9167	10.3	2089	300	59	46.2765	767	313	767	353	7.93333	88.1481	26.4145	15	6	9	10.9167	10.6667	3113
1864	Andesanthus lepidotus	16.3292	16.5	16	2315	305	96	30.5507	747	379	619	702	8.075	88.7363	23.593	20.9	11.8	9.1	16.2	16.45	2117
1865	Andesanthus lepidotus	18.1292	18.4833	17.65	2512	286	113	24.608	753	430	734	673	9.24167	90.6046	33.6735	23.4	13.2	10.2	18.4	17.9667	1885
1866	Andesanthus lepidotus	14.375	14.8667	13.95	1118	150	35	44.2437	399	135	383	239	10.6	82.1705	37.2034	20.8	7.9	12.9	14.5833	14.4167	2491
1867	Andesanthus lepidotus	15.5542	15.95	15.1333	2248	284	59	38.4009	746	266	727	620	8.475	89.2105	35.513	20.4	10.9	9.5	15.2833	15.4667	2420
1868	Andesanthus lepidotus	17.0333	17.2833	16.75	2963	399	124	31.4172	886	514	830	886	7.5	90.3614	22.2928	21.2	12.9	8.3	16.75	17.0833	1907
1869	Andesanthus lepidotus	16.0208	16.3167	15.5	2337	273	103	29.186	782	372	453	736	10.3583	89.296	33.3343	21.8	10.2	11.6	16	16.1167	2119
1870	Andesanthus lepidotus	14.8583	15.3333	14.4333	1371	223	29	53.8814	536	162	380	239	11.15	83.209	36.732	21.6	8.2	13.4	15.0333	14.95	2470
1871	Andesanthus lepidotus	23.2167	23.5167	22.7333	1645	209	95	26.6096	560	305	558	356	11.1667	88.6243	32.914	29.6	17	12.6	23.5	22.8	1002
1872	Andesanthus lepidotus	14.1542	14.3833	13.8	1834	238	72	31.5452	589	289	411	589	8.59167	91.4007	25.8895	18.9	9.5	9.4	13.8	14.2167	2394
1873	Andesanthus lepidotus	11.9583	12.2833	11.6833	2420	336	124	37.3944	792	447	792	499	8.25	89.6739	25.9224	16.5	7.3	9.2	12.2833	11.9833	2965
1874	Andesanthus lepidotus	17.9125	18.25	17.6667	1972	352	42	56.1019	785	202	547	560	11.3083	86.9872	24.5065	24.4	11.4	13	18.0333	17.9167	1907
1875	Andesanthus lepidotus	14.1083	14.5667	13.7333	1121	172	28	45.0406	396	134	396	229	10.8833	82.4495	33.4279	20.6	7.4	13.2	14.5667	14.1167	2550
1876	Andesanthus lepidotus	19.6208	19.9667	19.3667	2351	306	88	37.3889	784	344	720	725	8.225	91.3889	24.0698	24.1	15.1	9	19.8167	19.7667	1420
1877	Andesanthus lepidotus	15.9208	16.45	15.45	1333	191	37	43.6893	534	174	322	358	11.2917	83.642	40.026	22.8	9.3	13.5	16.0667	16.05	2326
1878	Andesanthus lepidotus	18.4458	18.8167	17.9167	1794	236	67	37.3541	584	272	584	460	8.79167	86.1928	37.0784	23.3	13.1	10.2	18.8167	18.65	1894
1879	Andesanthus lepidotus	12.2	12.5833	12	1128	170	35	39.6357	379	205	339	206	8.93333	82.716	25.7611	17.4	6.6	10.8	12.1	12.0167	2768
1880	Andesanthus lepidotus	17.35	17.65	16.9	2124	274	87	34.9761	724	347	394	710	8.55	88.1443	33.7774	22.2	12.5	9.7	16.9167	17.4333	1865
1881	Andesanthus lepidotus	16.675	17	16.4167	1242	248	10	89.5538	699	53	568	53	9.11667	86.0063	23.5005	22	11.4	10.6	16.95	16.4167	1740
1882	Andesanthus lepidotus	11.3417	11.55	11.1	2048	248	87	28.8499	643	377	515	529	8.13333	88.4058	21.9331	15.8	6.6	9.2	11.5	11.4	2840
1883	Andesanthus lepidotus	18.9333	19.3167	18.4167	2434	304	115	31.359	824	424	676	672	9.8	89.9082	36.5148	24.6	13.7	10.9	18.5167	19.1	1791
1884	Andesanthus lepidotus	19.8708	20.2333	19.4833	2435	285	97	27.2869	754	379	621	693	9.74167	89.3731	30.4853	25.5	14.6	10.9	19.5167	20.0333	1527
1885	Andesanthus lepidotus	17.2458	17.5667	16.8167	2511	315	107	35.081	891	393	699	731	8.725	91.8421	30.6341	22.1	12.6	9.5	16.9333	17.05	2025
1886	Andesanthus lepidotus	17.3583	17.8167	17.0667	1896	236	104	27.3001	608	361	506	507	9.53333	87.4618	30.5133	22.7	11.8	10.9	17.0833	17.4833	2001
1887	Andesanthus lepidotus	18.3708	18.7833	17.8333	982	119	46	27.282	308	153	268	153	11.2417	84.5238	39.107	25	11.7	13.3	18.45	17.8333	1811
1888	Andesanthus lepidotus	12.3792	12.7833	11.6167	2506	332	134	31.1069	905	429	691	712	8.775	86.8812	50.966	17.3	7.2	10.1	12.1167	12.6	2686
1889	Andesanthus lepidotus	20.9458	21.35	20.4167	1706	202	90	26.0139	572	295	331	504	10.225	88.1465	36.0844	27	15.4	11.6	20.85	21.1333	1244
1890	Andesanthus lepidotus	19.7833	20.2833	19.4667	2344	408	41	75.4081	1167	156	1013	354	8.55	89.0625	33.7325	24.6	15	9.6	20.1833	19.6333	1168
1891	Andesanthus lepidotus	16.275	16.7333	15.5833	891	105	54	21.541	275	174	181	234	9.53333	80.112	47.0734	22.8	10.9	11.9	16.5	16.55	2129
1892	Andesanthus lepidotus	16.6917	16.9667	16.1667	2176	247	112	26.0091	713	373	425	661	10.2667	89.2754	33.6312	22.4	10.9	11.5	16.6833	16.7667	1953
1893	Andesanthus lepidotus	18.8625	19.25	18.45	2378	316	43	43.4428	800	238	654	636	9.10833	85.1246	33.4477	24.4	13.7	10.7	19.1333	19.0333	1713
1894	Andesanthus lepidotus	17.4	17.8667	16.8333	1008	120	55	25.7116	315	173	264	173	10.9333	82.8283	42.3191	24	10.8	13.2	17.5333	16.8333	2028
1895	Andesanthus lepidotus	18.6417	18.9667	18.2167	2712	324	134	30.6263	842	513	842	745	8.56667	89.2361	31.3944	23.5	13.9	9.6	18.9667	18.5167	1689
1896	Andesanthus lepidotus	16.0917	16.5667	15.5167	986	123	49	29.63	315	162	259	162	10.5833	82.0413	43.4759	22.5	9.6	12.9	16.15	15.5167	2310
1897	Andesanthus lepidotus	14.7333	14.9	14.4333	2466	303	136	24.1103	724	526	539	719	7.55	89.8809	22.088	19.1	10.7	8.4	14.4667	14.8833	2336
1898	Andesanthus lepidotus	15.1875	15.4833	14.9833	983	136	10	53.5082	361	61	251	297	8.55833	91.0461	21.4397	19.8	10.4	9.4	14.9833	15.2167	2319
1899	Andesanthus lepidotus	12.6417	13.0333	12.45	1031	139	46	39.1808	356	165	356	230	10.1667	82.6558	26.9539	18.6	6.3	12.3	13.0333	12.4667	2746
1900	Andesanthus lepidotus	15.5708	15.9	15.1833	2484	340	62	37.9118	798	335	689	623	8.55833	90.0877	32.0836	20.4	10.9	9.5	15.8833	15.5333	2434
1901	Andesanthus lepidotus	13.1333	13.2833	12.85	1576	235	61	42.8299	564	234	564	474	8.4	92.3077	20.4865	17.6	8.5	9.1	13.2833	13.2333	2625
1902	Andesanthus lepidotus	13.9625	14.3	13.6333	2424	360	86	37.6031	810	391	587	740	8.54167	89.9123	29.8576	18.7	9.2	9.5	13.7333	14.1167	2716
1903	Andesanthus lepidotus	15.6167	16.0667	15.2667	1434	213	43	50.3048	514	136	333	377	10.9	83.8462	33.5297	22.1	9.1	13	15.8333	15.6333	2269
1904	Andesanthus lepidotus	15.6458	15.8667	15.35	2370	267	115	22.4635	730	429	578	672	8.00833	89.9813	23.1063	20.2	11.3	8.9	15.35	15.6333	2210
1905	Andesanthus lepidotus	16.4333	16.7167	15.9333	2284	261	110	27.3229	752	378	441	706	10.4	89.6552	32.1455	22.2	10.6	11.6	16.4167	16.5167	2035
1906	Andesanthus lepidotus	17.25	17.65	16.8167	2290	296	64	41.4663	775	252	633	605	9.45	91.7476	33.71	22.5	12.2	10.3	17.1167	16.9833	2126
1907	Andesanthus lepidotus	14.8792	15.2	14.45	1373	191	60	37.9693	530	220	286	250	9.84167	84.8419	30.4854	21.1	9.5	11.6	14.9333	14.8167	2545
1908	Andesanthus lepidotus	15.2167	15.5833	14.7833	1447	159	90	18.9007	444	298	330	324	10.05	83.75	32.914	21.5	9.5	12	15.2167	14.8833	2506
1909	Andesanthus lepidotus	18.55	18.9	18.3	2171	320	62	54.8924	928	227	861	409	8.75	90.2062	24.0265	23.3	13.6	9.7	18.8	18.4667	1534
1910	Andesanthus lepidotus	13.6208	14.0167	13	1155	146	66	25.9993	400	217	250	242	9.65833	81.1625	42.7178	20.1	8.2	11.9	13.8333	13.4167	2683
1911	Andesanthus lepidotus	16.5667	16.8833	16.3167	1457	215	30	52.5922	626	149	567	302	8.98333	88.9439	22.9954	21.6	11.5	10.1	16.75	16.5833	1954
1912	Andesanthus lepidotus	17.3792	18.1	16.4167	1306	196	39	52.4634	552	129	374	129	12.225	79.3831	68.1395	24.4	9	15.4	17.5	16.4167	2166
1913	Andesanthus lepidotus	13.7958	14.2	12.9667	974	106	54	19.8006	304	183	260	269	11.7917	86.0706	53.5749	20.9	7.2	13.7	13.7833	14.1833	2723
1914	Andesanthus lepidotus	16.5417	17.25	15.6333	1040	160	24	58.0035	456	85	315	85	12.4	79.4872	64.7314	23.6	8	15.6	16.6167	15.6333	2404
1915	Andesanthus lepidotus	11.5	11.9	11.1667	2236	351	70	51.6515	820	242	735	242	8.31667	88.4752	30.8221	16.1	6.7	9.4	11.8667	11.1667	3021
1916	Andesanthus lepidotus	12.9292	13.1	12.75	886	131	15	49.7911	352	70	334	242	10.5417	89.3362	17.7685	19	7.2	11.8	12.9333	13	2872
1917	Andesanthus lepidotus	16.125	16.8667	15.1667	1083	163	29	54.9917	467	100	320	100	12.3	79.3548	67.2681	23.1	7.6	15.5	16.25	15.1667	2484
1918	Andesanthus lepidotus	13.8792	14.3	13.2167	1169	143	69	23.5738	394	226	253	255	9.64167	81.709	44.9979	20.3	8.5	11.8	14.1167	13.6833	2623
1919	Andesanthus lepidotus	13.6208	14.0167	13	1155	146	66	25.9993	400	217	250	242	9.65833	81.1625	42.7178	20.1	8.2	11.9	13.8333	13.4167	2683
1920	Andesanthus lepidotus	14.925	15.1833	14.4333	1713	206	83	22.7208	548	308	373	461	10.7833	90.6162	32.2279	20.8	8.9	11.9	14.9667	14.9833	2342
1921	Andesanthus lepidotus	17.3208	17.7833	16.8	2488	294	95	38.303	853	291	671	595	9.09167	89.134	41.146	22.6	12.4	10.2	17.1833	16.9667	2144
1922	Andesanthus lepidotus	15.825	16.4167	15.1167	1017	137	48	31.6147	344	155	283	155	11.1167	81.7402	51.146	22.5	8.9	13.6	15.9	15.1167	2365
1923	Andesanthus lepidotus	24.8333	25.1833	24.1667	2266	296	82	42.2217	840	275	762	275	10.9167	85.958	44.6874	30.8	18.1	12.7	25.0667	24.1667	405
1924	Andesanthus lepidotus	22.9958	23.35	22.6833	1976	246	86	31.8652	654	351	483	623	8.64167	90.9649	27.5894	27.7	18.2	9.5	22.6833	22.9667	756
1925	Andesanthus lepidotus	17.5125	17.9333	17.0167	2886	333	161	19.2515	812	570	756	782	8.64167	88.1803	38.5018	22.5	12.7	9.8	17.9167	17.5	2032
1926	Andesanthus lepidotus	21.5042	21.9	20.9833	1697	196	93	25.51	576	306	333	473	10.3583	88.5328	35.449	27.6	15.9	11.7	21.4	21.65	1160
1927	Andesanthus lepidotus	19.6042	20.1667	18.6667	1470	203	44	49.0196	594	142	506	142	12.4583	81.427	63.4056	26.6	11.3	15.3	19.9	18.6667	1473
1928	Andesanthus lepidotus	17.1958	17.9167	16.2167	1058	164	25	58.7452	468	83	319	83	12.8417	79.7619	68.1062	24.5	8.4	16.1	17.3667	16.2167	2266
1929	Andesanthus lepidotus	19.4875	20.05	19.0833	662	101	18	57.4359	284	54	159	54	12.3583	83.5023	41.8941	26.5	11.7	14.8	19.2333	19.0833	2074
1930	Andesanthus lepidotus	20.9875	21.3667	20.6167	3602	399	167	26.8788	1090	681	1049	1090	9.675	90.4206	29.9336	26.5	15.8	10.7	20.6167	21.15	1330
1931	Andesanthus lepidotus	16.975	17.7	16.0167	1091	168	27	57.4365	477	90	327	90	12.5	79.6178	67.0651	24.1	8.4	15.7	17.1333	16.0167	2273
1932	Andesanthus lepidotus	20.5125	20.9	20.1167	2982	377	99	38.8014	988	350	564	988	9.44167	84.3006	32.1308	26.3	15.1	11.2	20.1167	20.7167	1411
1933	Andesanthus lepidotus	18.5708	18.7833	18.1833	2713	307	141	24.3682	881	475	514	802	10.0417	90.4655	24.5374	24.1	13	11.1	18.3167	18.7167	1583
1934	Andesanthus lepidotus	22.5958	23.1667	21.7667	2254	259	124	25.402	752	417	450	573	10.1083	84.944	56.0624	28.6	16.7	11.9	22.75	23.05	727
1935	Andesanthus lepidotus	17.7542	18.15	17.2	808	115	45	31.0144	289	147	152	186	10.125	83.6777	38.2253	24.3	12.2	12.1	17.9	18.0333	1901
1936	Andesanthus lepidotus	16.2333	16.5167	15.7333	2302	268	105	28.3305	767	372	448	719	10.3333	89.8551	32.1455	22	10.5	11.5	16.2167	16.3333	2074
1937	Andesanthus lepidotus	18.6583	18.85	18.3167	2567	297	130	26.0547	849	439	586	792	9.38333	88.522	21.7249	24	13.4	10.6	18.4333	18.7333	1594
1938	Andesanthus lepidotus	18.85	19.0333	18.5167	2552	293	133	25.1936	837	441	590	776	9.38333	89.3651	21.5322	24.2	13.7	10.5	18.6	18.9167	1534
1939	Andesanthus lepidotus	11.2708	11.5667	11.0333	2216	263	116	29.662	740	428	580	468	8.625	88.9175	22.6092	16	6.3	9.7	11.15	11.3333	2971
1940	Andesanthus lepidotus	15.375	15.85	14.6667	1045	120	64	19.1289	324	211	224	259	9.43333	79.9435	48.8737	21.9	10.1	11.8	15.6	15.2167	2291
1941	Andesanthus lepidotus	15.2458	15.9667	14.3333	979	148	25	57.0174	428	84	296	84	12.2917	79.3011	64.6831	22.2	6.7	15.5	15.3333	14.3333	2686
1942	Andesanthus lepidotus	13.8833	14.3667	13.5833	1087	141	38	34.3479	356	184	327	215	10.7667	82.1883	32.7757	20.2	7.1	13.1	14.15	13.8	2555
1943	Andesanthus lepidotus	12.8625	13.2167	12.6	1542	226	66	41.3116	530	227	530	333	9.40833	83.2596	24.9659	18.2	6.9	11.3	13.2167	12.85	2751
1944	Andesanthus lepidotus	15.4083	15.7167	14.9333	1243	177	55	39.7798	488	185	276	198	9.98333	83.8936	32.6018	21.8	9.9	11.9	15.5167	15.0667	2383
1945	Andesanthus lepidotus	17.0708	17.4667	16.4667	833	103	50	23.3778	267	162	165	214	9.875	82.2917	40.5899	23.6	11.6	12	17.2667	17.3333	2020
1946	Andesanthus lepidotus	19.7083	20	19.2833	1299	161	70	26.1271	441	228	318	258	10.7333	85.8667	30.289	26.2	13.7	12.5	19.8	19.4	1636
1947	Andesanthus lepidotus	17.3042	17.6167	16.9833	1628	210	40	40.2183	559	191	518	501	8.025	90.1685	26.4968	21.8	12.9	8.9	16.9833	17.4333	1849
1948	Andesanthus lepidotus	17.1708	17.6167	16.6667	2430	314	96	35.2687	783	336	702	472	9.10833	89.2974	40.6458	22.4	12.2	10.2	17.6	17.1333	2166
1949	Andesanthus lepidotus	15.2625	15.4667	14.9333	2044	232	118	26.1427	617	423	497	587	7.575	88.0814	24.1327	19.6	11	8.6	14.95	15.4333	2241
1950	Andesanthus lepidotus	17.7125	18.1	17.4167	2322	353	56	55.794	1029	267	928	405	8.55833	90.0877	27.0626	22.4	12.9	9.5	17.9667	17.7	1711
1951	Andesanthus lepidotus	19.6708	20.0833	19.1167	2746	334	106	35.9408	928	363	731	743	8.99167	87.2977	41.8036	25	14.7	10.3	19.5667	19.6667	1777
1952	Andesanthus lepidotus	20.7792	21.2	20.2167	2367	294	79	36.9643	765	287	477	625	10.1083	87.8986	41.0354	26.8	15.3	11.5	20.25	20.7167	1592
1953	Andesanthus lepidotus	15.3708	15.7667	14.9333	2399	297	59	39.6074	801	267	738	421	8.45833	89.0351	36.9556	20.2	10.7	9.5	15.25	14.9833	2455
1954	Andesanthus lepidotus	18.3625	18.5833	17.95	2696	300	140	24.3575	872	472	510	797	10.075	89.9554	26.0354	23.9	12.7	11.2	18.1167	18.5	1606
1955	Andesanthus lepidotus	18.375	18.5833	18.0167	2403	272	122	24.4018	778	422	457	709	9.73333	90.1235	23.2085	23.8	13	10.8	18.3333	18.5	1640
1956	Andesanthus lepidotus	17.775	18.45	16.8333	1174	179	28	56.4254	504	94	357	94	12.6167	80.3609	65.1746	24.9	9.2	15.7	17.9333	16.8333	2075
1957	Andesanthus lepidotus	17.3542	17.6	17.1	1257	173	19	52.0714	506	96	462	382	9.50833	88.0401	20.052	22.8	12	10.8	17.45	17.4167	1807
1958	Andesanthus lepidotus	13.9958	14.3167	13.8167	957	135	18	47.3781	356	92	301	97	8.84167	90.2211	21.1551	18.8	9	9.8	13.9167	13.8667	2420
1959	Andesanthus lepidotus	16.2	16.6333	15.7667	2083	310	86	42.7478	849	299	431	798	9.03333	78.5507	35.739	21.8	10.3	11.5	15.9667	16.1667	2108
1960	Andesanthus lepidotus	15.9667	16.3	15.7	1492	229	23	56.1377	664	132	593	310	8.71667	88.0471	25.1661	20.9	11	9.9	16.1167	16.0167	2055
1961	Andesanthus lepidotus	19.6333	19.9833	19.3667	1601	205	70	33.9599	520	287	287	520	9.95	89.6396	26.9961	25.2	14.1	11.1	19.3667	19.9833	1529
1962	Andesanthus lepidotus	9.62917	10	9.45	1254	176	34	40.3859	456	161	306	331	8.65833	80.919	26.7529	14.8	4.1	10.7	9.61667	9.7	3291
1963	Andesanthus lepidotus	18.1125	18.4	17.5833	2358	314	131	29.4697	819	402	446	798	9.19167	86.7138	34.5178	23.6	13	10.6	17.8	18.1833	1637
1964	Andesanthus lepidotus	16.1708	16.75	15.6833	2651	407	69	45.5831	932	301	755	644	9.05833	87.0994	43.0358	21.5	11.1	10.4	15.9167	16.2167	2275
1965	Andesanthus lepidotus	25.6542	26.4667	24.6	2609	325	59	41.6287	940	266	356	888	8.85833	77.7047	74.7255	31.6	20.2	11.4	24.9333	26.3667	237
1966	Andesanthus lepidotus	20.5292	20.8	20.1333	1594	297	45	50.3003	598	195	406	563	9.05833	87.0994	32.7149	26	15.6	10.4	20.2167	20.6167	1417
1967	Andesanthus lepidotus	27.3625	28.2667	26.6333	1871	321	15	78.4157	938	53	132	938	10.325	78.2197	67.3568	34.5	21.3	13.2	26.6333	27.7167	101
1968	Andesanthus lepidotus	26.5875	28.1333	25.25	2752	492	16	66.1729	1253	139	194	1073	9.19167	72.3753	111.256	33.9	21.2	12.7	26.1333	27.6833	209
1969	Andesanthus lepidotus	23.4208	24.35	22.5833	2621	432	17	66.1643	1155	117	145	1038	10.3083	81.168	70.5646	30.4	17.7	12.7	22.8167	24.0167	811
1970	Andesanthus lepidotus	7.31667	7.6	6.91667	1634	202	67	35.159	553	221	426	553	8.8	87.1287	28.2307	12.5	2.4	10.1	6.91667	7.5	3553
1971	Andesanthus lepidotus	10.175	10.5833	9.88333	1445	216	17	57.2054	582	90	457	456	8.8	77.193	27.8388	15.8	4.4	11.4	10.4	10.1167	3126
1972	Andesanthus lepidotus	11.05	11.45	10.7833	1326	170	28	44.4459	466	150	417	318	9.35	79.9145	28.1231	16.8	5.1	11.7	11.1833	10.9167	3079
1973	Andesanthus lepidotus	16.9792	17.3167	16.55	2229	297	69	36.1682	725	333	655	633	8.94167	91.2415	32.8536	22	12.2	9.8	17.3167	16.95	2197
1974	Andesanthus lepidotus	22.1542	22.4333	21.7333	2152	279	104	33.8525	752	369	752	604	9.54167	90.0157	29.5003	27.6	17	10.6	22.4333	22.3333	1122
1975	Andesanthus lepidotus	14.9875	15.45	14.2833	1104	126	68	18.9098	344	224	238	271	9.44167	80.0141	48.5295	21.5	9.7	11.8	15.2333	14.8	2367
1976	Andesanthus lepidotus	16.1792	16.6167	15.5	922	105	58	20.1202	280	184	190	244	9.60833	80.7423	46.2925	22.7	10.8	11.9	16.4	16.45	2158
1977	Andesanthus lepidotus	17.2083	17.6	16.6167	802	107	47	27.1963	273	151	156	193	9.88333	83.0532	39.8767	23.7	11.8	11.9	17.3833	17.4833	1976
1978	Andesanthus lepidotus	17.4875	17.8667	16.9167	802	110	46	28.894	279	148	153	191	10.025	83.5417	38.6785	24	12	12	17.65	17.7667	1939
1979	Andesanthus lepidotus	14.6	14.9167	14.1833	1344	189	59	38.0428	520	215	280	245	9.68333	84.2029	30.2264	20.8	9.3	11.5	14.6667	14.5167	2561
1980	Andesanthus lepidotus	16.6667	17.0667	16.0333	857	101	49	24.6352	271	160	164	240	9.91667	81.2842	42.1218	23.3	11.1	12.2	16.8667	16.9333	2084
1981	Andesanthus lepidotus	13.0875	13.2833	12.8167	1621	205	57	34.2077	519	239	462	519	8.65833	90.191	20.7939	17.9	8.3	9.6	12.8167	13.1167	2577
1982	Andesanthus lepidotus	10.5542	10.7333	10.4	1471	229	67	40.2808	501	258	501	422	8.49167	89.386	14.8413	15.2	5.7	9.5	10.7333	10.5	3019
1983	Andesanthus lepidotus	11.7625	11.95	11.5667	1695	235	42	35.6004	560	222	468	538	8.525	90.6915	16.9391	16.4	7	9.4	11.6167	11.75	2799
1984	Andesanthus lepidotus	11.8333	12.0167	11.65	1727	287	42	42.8868	626	221	462	564	8.55	90	16.1433	16.5	7	9.5	11.6833	11.8167	2790
1985	Andesanthus lepidotus	10.2375	10.4333	10.1	1471	228	63	40.1431	499	249	499	414	8.45833	89.0351	15.0944	14.9	5.4	9.5	10.4333	10.1167	3076
1986	Andesanthus lepidotus	9.30833	9.51667	9.18333	1462	224	59	42.4402	516	236	516	401	8.43333	89.7163	15.0504	13.9	4.5	9.4	9.51667	9.2	3254
1987	Andesanthus lepidotus	17.2875	17.6833	16.8667	2240	265	72	37.1854	730	259	620	580	9.54167	91.7468	33.2433	22.6	12.2	10.4	16.9833	17.0333	2114
1988	Andesanthus lepidotus	16.9167	17.4	16.3833	2402	291	93	33.6161	782	308	662	424	8.98333	88.0719	44.1245	22.2	12	10.2	16.7833	16.5	2221
1989	Andesanthus lepidotus	21.1792	21.3833	20.8667	2803	307	172	20.6318	893	532	633	747	9.125	90.3465	21.3689	26.3	16.2	10.1	21.0333	21.2833	1009
1990	Andesanthus lepidotus	18.3708	18.9667	17.5833	1286	178	48	44.5783	508	155	293	155	11.775	80.6507	56.3454	25	10.4	14.6	18.3667	17.5833	1942
1991	Andesanthus lepidotus	16.6292	17.35	15.7	1077	165	27	56.6573	469	92	320	92	12.7417	80.1363	65.9359	23.8	7.9	15.9	16.75	15.7	2399
1992	Andesanthus lepidotus	20.9333	21.2833	20.3	1386	199	29	51.521	564	122	412	130	8.6	83.4951	45.4939	25.7	15.4	10.3	21.0833	20.5667	1186
1993	Andesanthus lepidotus	24.0625	24.4167	23.65	1953	232	78	28.6818	586	371	521	586	8.375	90.0537	29.8576	28.7	19.4	9.3	23.65	24.1167	543
1994	Andesanthus lepidotus	14.6208	15.0667	13.95	1160	132	72	19.0171	365	234	250	280	9.55833	81.0028	46.2433	21.1	9.3	11.8	14.85	14.4333	2457
1995	Andesanthus lepidotus	23.325	23.7333	22.6833	2877	416	89	39.736	1030	387	789	814	9.1	88.3495	43.0908	28.6	18.3	10.3	23.15	23.1	1009
1996	Andesanthus lepidotus	22.2833	22.6833	21.8	1412	152	84	17.9963	418	271	373	271	10.7833	86.2667	35.4409	28.5	16	12.5	22.35	21.8	1088
1997	Andesanthus lepidotus	19.4625	19.7667	19.1167	3202	384	165	22.9645	996	605	826	856	7.425	87.3529	26.4683	23.6	15.1	8.5	19.1333	19.45	1421
1998	Andesanthus lepidotus	18.8792	19.1667	18.4167	3342	407	172	27.8354	1144	561	641	1071	9.35833	89.127	29.8068	24.2	13.7	10.5	18.55	19	1544
1999	Andesanthus lepidotus	14.2958	14.6667	13.65	1111	141	62	25.8249	384	206	252	222	9.55833	80.3221	43.3516	20.7	8.8	11.9	14.5333	13.75	2521
[truncated: 69,123 more rows]
